# Supplementary material for: Human LFA-1 governs T cell immune surveillance of the skin
Source: Sci Immunol. Author manuscript; Available in PMC 2026 May 13. (PMC13171165; doi:10.1126/sciimmunol.adz8360)
Supplement: Supplementary Data 2 [file NIHMS2157577-supplement-Supplementary_Data_2.xlsx]

## Sheet: Sheet1
Data S2. Differentially expressed genes (DEGs) from pseudobulk scRNA-seq analysis of PBMCs
Gene	Log2FC	P_val_adj	Cell type
SERPINB9	1.55736	4.34736e-22	NK cells
HPGD	1.88215	7.04544e-12	CD4+ Memory
SGCD	2.49413	4.85635e-11	NK cells
NEDD4L	1.81361	4.9938e-09	CD4+ Memory
STAP1	1.2798	4.72632e-08	NK cells
KLRC2	1.94504	5.44547e-08	CD14+ Monocytes
CEBPD	-1.29739	1.49826e-07	NK cells
AC243829.2	2.00112	1.18169e-06	CD14+ Monocytes
SYNE2	1.72725	1.2321e-06	CD14+ Monocytes
PTGDS	2.2855	1.45528e-06	cDC2
SLC1A7	2.33925	2.8013e-06	NK cells
CLIC3	-1.34498	5.06717e-06	NK cells
SERPINE1	1.23034	6.73903e-06	NK cells
STAM	1.15347	7.18011e-06	CD4+ Memory
TRBV28	2.49068	1.03324e-05	γδ T cells
MIAT	1.78665	1.34496e-05	NK cells
RAP2A	1.73203	1.54748e-05	NK cells
TOX	1.80068	2.99142e-05	CD14+ Monocytes
NFKB1	-1.24668	3.71171e-05	NK cells
E2F1	1.19062	4.44016e-05	NK cells
CCL5	1.63107	5.23876e-05	CD14+ Monocytes
PRSS23	1.93646	6.63067e-05	CD14+ Monocytes
NINL	2.04704	6.92034e-05	NK cells
ATL1	1.97656	0.000114675	NK cells
LGALS9C	1.11235	0.000121825	NK cells
ANK3	1.70399	0.000127111	CD14+ Monocytes
TRG-AS1	1.57826	0.000189945	NK cells
AC011444.3	1.28733	0.000281745	NK cells
DYRK1B	1.48074	0.000293896	NK cells
RASGRP1	1.68519	0.000303442	CD14+ Monocytes
TNFAIP3	1.04144	0.000403442	cDC2
F2R	1.84153	0.00043824	CD14+ Monocytes
IL2RB	-1.0472	0.00045411	NK cells
MYO6	1.61943	0.000514026	NK cells
LTBP4	1.41009	0.000576775	NK cells
LINC01679	1.37589	0.000586305	NK cells
IKZF2	1.71418	0.000591824	CD4+ Memory
PLCL1	2.10599	0.000746585	NK cells
LINC01220	1.01281	0.000900271	NK cells
DAPK2	1.78158	0.00096018	NK cells
CDC14B	1.79248	0.00108999	NK cells
THEMIS2	1.02047	0.00139339	NK cells
FAS	1.48303	0.00150733	NK cells
ARHGAP32	1.30632	0.00167513	NK cells
AC007686.4	1.46683	0.0017882	NK cells
GRAP2	1.28105	0.00251684	NK cells
HAVCR2	1.79801	0.00263802	CD8+ Memory
SELENOM	1.4958	0.00271142	NK cells
PMAIP1	-1.18954	0.00298365	NK cells
IL21R-AS1	1.38647	0.00323731	NK cells
CD69	-1.45867	0.00380173	NK cells
FOS	-1.041	0.00477277	NK cells
MYOM2	1.80693	0.00504768	CD14+ Monocytes
NR3C2	1.80618	0.00544905	NK cells
KALRN	1.31547	0.0075413	NK cells
TMEM244	1.91278	0.00802152	NK cells
STXBP6	1.94801	0.00986003	NK cells
PTGDS	2.13627	0.0106408	CD14+ Monocytes
SOCS6	1.33851	0.0113513	NK cells
AC097713.1	1.25029	0.0120902	NK cells
HOXC4	1.89468	0.0147473	NK cells
ZBTB38	1.16957	0.016071	NK cells
AC016405.3	1.2351	0.0163608	NK cells
TNF	1.95675	0.016595	cDC2
AC007349.3	1.48419	0.0196133	NK cells
RAB12	1.23806	0.0218485	NK cells
ZFP36	-1.3233	0.0240545	NK cells
CHN1	1.72393	0.0265454	CD4+ Memory
AC011246.1	1.32302	0.027145	NK cells
RGCC	-1.28932	0.034303	NK cells
COL6A1	1.57598	0.0395479	CD4+ Memory
IGKV4-1	-1.31634	0.04082	B Memory
GPR35	1.30157	0.0429641	NK cells
MIAT	1.78687	0.0468215	CD14+ Monocytes
