# Supplementary material for: Human LFA-1 governs T cell immune surveillance of the skin
Source: Sci Immunol. Author manuscript; Available in PMC 2026 May 13. (PMC13171165; doi:10.1126/sciimmunol.adz8360)
Supplement: Supplementary Data 1 [file NIHMS2157577-supplement-Supplementary_Data_1.xlsx]

## Sheet: Sheet 1
Data S1. Results of immunophenotyping by mass cytometry (CyTOF) for patients and controls (1)
Population	P3	P4	Mother (P3)	Sister (P3)	TC (P3)	Controls (n=51, 14 to 70 years old)
						Mean	Median	SD	Minimum	Maximum
% NK cells of Lymphocytes	18	11.4	20.7	18	20.1	10.0641	8.77	5.04765	2.33	20.5
% CD56bright of NK cells	4.85	6.52	3.91	3.21	3.16	6.08333	4.71	3.84842	1.85	17.7
% CD56dim of NK cells	95.1	93.5	95.9	96.8	96.8	93.8667	95.3	3.85495	82.2	98.1
% NKG2A+KIR- of CD56dim	4.81	7.27	3.59	8.57	13.8	22.3414	20.5	10.4357	4.92	51.6
% NKG2A+KIR+ of CD56dim	4.75	7.73	5.44	11.4	23.1	21.8825	22.4	10.6296	3.36	50.8
% NKG2A-KIR+ of CD56dim	87	79.1	87.4	73.2	58.1	44.5275	43.1	15.5406	15.8	85.2
% NKG2A-KIR- of CD56dim	3.47	5.93	3.61	6.88	4.99	11.2433	10.1	6.82377	2.19	29.1
% NKG2C+ of CD56dim	78.3	66.3	53.2	52.1	37	17.6191	9.37	18.4863	0.12	78.7
% pDCs of PBMCs	0.081	0.0164	0.0832	0.118	0.0825	0.293388	0.214	0.303543	0.0422	1.59
% cDC1 of PBMCs	0.00767	0.012	0.00925	0.00722	0.0165	0.0123247	0.0107	0.00812835	0	0.0376
% cDC2 of PBMCs	0.151	0.19	0.131	0.236	0.598	0.328631	0.315	0.179184	0.0137	0.829
% Monocytes of PBMCs	5.28	4.66	13.5	27.1	7.43	10.2486	8.76	4.67372	2.5	26.7
% CD14+CD16- of Monocytes	92.4	87.7	92.8	83.6	79	81.1824	82.2	7.856	55.1	92.6
% CD14+CD16+ of Monocytes	4.66	8.37	4.15	14.7	7.78	7.17588	6.91	2.43899	2.89	14.8
% CD14-CD16+ of Monocytes	2.9	3.12	2.98	2.09	13	11.5014	11.1	6.32112	1.85	31.9
% CD3+CD19- of Lymphocytes	66.4	75.1	70.4	55.2	67.3	74.3157	75.1	6.68408	56	86.1
% Tcell_Naive of CD3+CD19-	31.4	1.72	33.4	29	9.2	35.8518	35.6	15.3381	3.04	66.5
% Tcell_Naive/TCR-Va7.2+ of Tcell_Naive	3.7	2.14	2.1	2.72	2.27	2.50137	2.45	0.818682	1.26	4.97
% Tcell_Naive/Gamma/delta of Tcell_Naive	0.518	0.179	0.239	0.639	0.153	0.492494	0.352	0.595386	0.00878	4.16
% Tcell_Naive/Gamma/delta Neg of Tcell_Naive	99.5	99.8	99.8	99.4	99.8	99.5039	99.6	0.601319	95.8	100
% CD4+CD8- in Naive alpha/beta T cells	45.2	55.1	80	53.3	70.8	65.3098	66.1	13.6156	36.3	97.4
% CD4-CD8+ in Naive alpha/beta T cells	53.2	43.2	19	45.5	28.3	33.5622	33.1	13.3586	2.37	62.7
% CD4-CD8- in Naive alpha/beta T cells	0.61	0.537	0.314	0.602	0.249	0.47049	0.312	0.452529	0.0375	1.91
% Tcell_Memory of CD3+CD19-	68.6	98.3	66.6	71	90.8	64.149	64.4	15.3398	33.5	97
% MAITs of Tcell_Memory	5.68	1.49	9.85	8.77	4.19	5.58625	4.74	3.95734	0.283	16.6
% Tcell_Memory/TCR-Va7.2+ of Tcell_Memory	7.64	4.27	11.7	10.5	5.32	8.07196	7.32	4.1632	1.91	18.7
% Tcell_Memory/Gamma/delta of Tcell_Memory	8.52	5.02	2.62	5.18	12.4	9.43608	7.74	6.38883	1.75	37.4
% Tcell_Memory/Gamma/delta Neg of Tcell_Memory	91.5	95	97.4	94.8	87.6	90.5686	92.3	6.39342	62.6	98.2
% CD4+CD8- in Memory alpha/beta T cells	51.8	56.9	59.9	57.2	62.3	60.7098	60.6	11.1852	40.5	82.3
% CD4-CD8+ in Memory alpha/beta T cells	44.6	25.5	36.8	38.1	26.4	35.0784	35.4	11.2764	14.2	55
% CD4-CD8- in Memory alpha/beta T cells	2.2	1.01	1.62	3.21	1.18	1.69159	1.3	1.13318	0.317	5.24
% TCR-GD+ of CD3+CD19-	6	4.99	1.85	3.93	11	6.30847	5.66	4.39929	0.882	24.2
% iNKT of CD3+CD19-	0.007	0.00613	0.0441	0.0538	0.00703	0.0706667	0.0317	0.0869478	0.00311	0.371
% MAIT cells of CD3+CD19-	4.09	1.41	6.76	6.2	3.85	3.43678	2.8	2.37894	0.245	10.8
% CD4-CD8- (TCRgd-neg) of CD3+CD19-	1.58	0.929	1.21	2.34	1.06	1.09937	0.913	0.682726	0.29	3.09
% CD4+CD8- of CD3+CD19-	46.5	54.3	65.5	53.6	56.2	58.0784	58.3	10.2519	38.7	83.6
% Treg of CD4+CD8-	24.1	32.8	7.32	7.58	8.46	7.85467	8.31	3.32062	0.948	14.8
% CD4_Naives of CD4+CD8-	30.1	2.13	40.4	29.3	13.6	40.5659	43.4	15.4118	6.56	67.8
% CD4_Central memory of CD4+CD8-	27.8	33	36.3	41.5	38.9	35.0039	34.1	8.9075	18.3	53.7
% CD4_Effector Memory of CD4+CD8-	16.2	30.7	14.4	20.5	36.8	14.9725	12.8	8.10992	3.91	38.1
% CD4_Temra of CD4+CD8-	1.5	1.37	1.19	0.323	1.95	1.41576	1.2	1.30483	0.16	7.03
% CD4_RTE of CD4+CD8-	23.5	1.05	23.4	20.4	6.27	26.8298	28.1	12.743	3.94	59.8
% Th1 of Memory CD4	22.2	14.2	14.7	25.5	33.8	23.9975	26.1	14.5426	0.272	59.9
% Th1* of Memory CD4	19.2	23.3	30.4	23.2	28.3	28.2259	25.9	12.5144	1.79	56.6
% Th2=CCR4+CCR6- of Memory CD4	6.26	5.57	9.06	6.88	6.33	4.1778	4.06	2.86753	0.243	12.9
% Th17 of Memory CD4	11.6	3.98	8.99	9.84	4.51	6.77686	5.32	4.15323	1.25	19.9
% Th22 of Memory CD4	12.4	8.14	4.15	5.68	2.27	1.90569	1.4	1.40789	0.165	5.91
% Tfh of Memory CD4	14.1	13.3	15.8	13.2	9.44	22.7616	22.9	5.54962	9.44	32.7
% CD4-CD8+ of CD3+CD19-	44.7	24.3	30.2	38.9	23.6	32.751	32.9	9.23104	13.6	51.6
% CD8_Naives of CD4-CD8+	36.5	3.53	20.5	33.6	11.5	37.0369	39.7	18.7305	2.63	74.4
% CD8_Central Memory of CD4-CD8+	5.95	17.7	7.82	9.58	9.53	7.9051	7.95	3.48052	1.63	17.2
% CD8_Effector Memory of CD4-CD8+	49.2	68.2	49	37.2	64.1	35.2392	33	13.2156	10.7	75.9
% CD8_Temra of CD4-CD8+	8.35	10.6	22.6	19.7	14.8	19.8131	17.2	12.2195	4.57	49.3
% RTE of CD4-CD8+	35.3	3.11	18.2	31.5	10.7	33.5135	35	18.012	2.32	68.5
% CD3-CD19+ of Lymphocytes	10.6	6.76	1.68	18.5	7.87	10.6873	9.67	4.31969	4.37	28.6
% Naïve of B cells	82.5	54.9	39.5	78.3	83.2	62.7118	65.9	15.1653	31.1	89
% Transitional B cells of B cells	4.83	2.81	6.34	4.03	0.316	4.53255	3.55	3.69996	0.231	16.4
% Total Memory B cells of B cells	13.8	40.9	49.4	18.8	12	30.0533	27.7	13.306	3.97	63.5
% ABCs of B cells	0.173	0.903	0.957	0.519	0.843	1.33411	0.918	2.07019	0.0499	14.1
% Plasmablasts of B cells	0.161	0.17	1.32	0.286	1.76	2.07837	0.454	8.29723	0.089	58.6
% Memory_MZ-like of B cells	4.8	27.6	7.3	5.15	4.58	11.9651	9.26	7.55536	1.48	36.1
% Memory_Switched of B cells	8.96	13.2	42.1	13.7	7.42	18.0818	18.5	8.34815	2.48	44

## Sheet: Sheet 2
Data S1. Results of immunophenotyping by mass cytometry (CyTOF) for patients and controls (2)
Population	P3	P4	Mother (P3)	Sister (P3)	TC (P3)
% NK cells of leukocytes	6.84652	3.72411	5.93916	1.52935	9.50991
% Class. monocytes of leukocytes	7.22288	4.94173	9.45346	5.93471	6.24341
% Non-class. monocytes of leukocytes	0.226692	0.175806	0.30357	0.148368	1.0274
% Transitional monocytes of leukocytes	0.364271	0.471633	0.422757	1.04354	0.614858
% pDC of leukocytes	0.0371411	0.0062816	0.0323469	0.0184025	0.0455532
% cDC1 of leukocytes	0.00351694	0.00459629	0.00359626	0.00112598	0.00911064
% cDC2 of leukocytes	0.0692383	0.0727746	0.0509308	0.0368049	0.330192
% Naive B Cells of leukocytes	3.32627	1.21237	0.190397	1.23074	3.09798
% Total Memory B Cells of leukocytes	0.556394	0.903207	0.238117	0.295504	0.446824
% Plasmablasts of leukocytes	0.00649126	0.00375416	0.00636265	0.00449543	0.0655341
% MAIT of leukocytes	1.03297	0.345921	1.36544	0.29078	1.2259
% Gamma/delta T Cells of leukocytes	1.51536	1.22422	0.373679	0.184317	3.50258
% CD8 Naive of leukocytes	4.12065	0.210445	1.25051	0.613001	0.864182
% CD8 Central Memory of leukocytes	0.671723	1.05521	0.477025	0.174778	0.716144
% CD8 Effector Memory of leukocytes	5.55441	4.06582	2.98903	0.67868	4.81687
% CD8 Terminal Effector of leukocytes	0.94267	0.631931	1.37861	0.359408	1.11216
% CD4 Naive of leukocytes	3.53496	0.283751	5.34503	0.736554	2.43372
% CD4 Central Memory of leukocytes	3.26485	4.39614	4.80259	1.04324	6.96115
% CD4 Effector Memory of leukocytes	1.90254	4.08974	1.90516	0.515337	6.58536
% CD4 Terminal Effector of leukocytes	0.176161	0.182506	0.15744	0.00811969	0.348952
% Neutrophils of leukocytes	50.3337	59.7718	60.0935	84.237	43.8356
% Basophils of leukocytes	0.0953289	0.0713267	0.0934579	0.0558971	0.105374
% Eosinophils of leukocytes	3.71783	1.85449	0.934579	0.111794	0.842993

## Sheet: Sheet 3
Data S1. Results of immunophenotyping by mass cytometry (CyTOF) for patients and controls (3)
Population	P1	Brother (P1)	TC (P1)	P2	TC (P2)
% NK cells of leukocytes	4.41051	1.66041	3.1605	6.37528	1.68601
% Class. monocytes of leukocytes	4.16063	6.57129	6.38117	2.5965	1.74757
% Non-class. monocytes of leukocytes	0.321269	0.727017	0.92727	0.199065	0.400189
% Transitional monocytes of leukocytes	0.311353	0.530019	0.637055	0.361779	0.549372
% pDC of leukocytes	0.0376797	0.0703565	0.0849407	0.0484681	0.0426237
% mDC of leukocytes	0.148736	0.365854	0.247744	0.20772	0.28179
% Naive B Cells of leukocytes	1.26326	4.803	0.867103	0.474295	0.703291
% Total Memory B Cells of leukocytes	0.767476	1.33677	0.569811	0.162714	0.996922
% Plasmablasts of leukocytes	0.00198314	0.164165	0.0035392	0	0.0805115
% MAIT of leukocytes	2.48488	0.154784	1.129	0.131556	1.00166
% Gamma/delta T Cells of leukocytes	0.410511	0.131332	0.407008	0.567769	0.322046
% CD8 Naive of leukocytes	1.08676	1.48687	1.06176	1.91968	1.95359
% CD8 Central Memory of leukocytes	0.0594943	0.126642	0.138029	0.972823	0.220223
% CD8 Effector Memory of leukocytes	1.87605	3.16604	2.1306	0.796261	1.33081
% CD8 Terminal Effector of leukocytes	2.41745	10.5582	0.272518	0.216375	0.805115
% CD4 Naive of leukocytes	0.721864	3.53189	1.21748	0.67336	2.14303
% CD4 Central Memory of leukocytes	1.19385	3.4334	1.00159	0.697594	1.09401
% CD4 Effector Memory of leukocytes	4.67824	7.75328	3.0791	4.6512	3.37911
% CD4 Terminal Effector of leukocytes	1.99703	3.05347	0.944965	0.997057	1.03481
% Neutrophils of leukocytes	61.0947	38.8462	66.2219	71.9318	69.5264
% Basophils of leukocytes	0.20823	1.27874	0.35038	1.13666	0.538151
% Eosinophils of leukocytes	1.21368	2.36398	4.8664	1.27056	4.1866
