# Supplementary material for: Human LFA-1 governs T cell immune surveillance of the skin
Source: Sci Immunol. Author manuscript; Available in PMC 2026 May 13. (PMC13171165; doi:10.1126/sciimmunol.adz8360)
Supplement: Supplementary Data 3 [file NIHMS2157577-supplement-Supplementary_Data_3.xlsx]

## Sheet: Sheet1
Data S3. TCRmatch-predicted epitopes
trimmed_input_sequence	match_sequence	score	receptor_group	epitope	antigen	organism	Sample	Cell type
ASSLVGGTYNEQF	ASSLLGGTYNEQF	0.975718	101344	KLPDDFTGCV	surface glycoprotein [Severe acute respiratory syndrome coronavirus 2]	SARS-CoV2	P1	Purified effector memory CD4⁺ T cells
ASSLSRDTEAF	ASSVSRDTEAF	0.980135	195765	GILGFVFTL,LLLDRLNQL	Matrix protein 1,Nucleoprotein	Influenza A virus,SARS coronavirus BJ01	P1	Purified effector memory CD4⁺ T cells
ASRTSGDTQY	ASRTAGDTQY	0.977874	169390	YVLDHLIVV	Replication and transcription activator	Human herpesvirus 4 (Epstein Barr virus)	P1	Purified effector memory CD4⁺ T cells
ATSRDSSYEQY	ASSRDSSYEQY	0.987561	187578	STLPETAVVRR,VEALYLVCG,KYNKANVFL	precore/core protein,Insulin-2	Hepatitis B virus (Human hepatitis B virus),Mus musculus (mouse)	P1	Purified effector memory CD4⁺ T cells
ASSHGTGDYGYT	ASSHGTGDYGYT	1	86111	NLNESLIDL	spike glycoprotein S	SARS coronavirus BJ01	P1	Purified effector memory CD4⁺ T cells
ASSLSGSGELF	ASSLSGTGELF	0.979111	184080	CINGVCWTV	Genome polyprotein	hepatitis C virus genotype 1a (Hepatitis C virus subtype 1a)	P1	Purified effector memory CD4⁺ T cells
ASSMDRNYGYT	ASSMDKNYGYT	0.97339	33468	LVVDFSQFSR	DNA polymerase	Hepatitis B virus (Human hepatitis B virus)	P1	Purified effector memory CD4⁺ T cells
ASSLRDSTDTQY	ASSLKDSTDTQY	0.978808	96159	HTTDPSFLGRY	orf1ab polyprotein [Severe acute respiratory syndrome coronavirus 2]	SARS-CoV2	P1	Purified effector memory CD4⁺ T cells
ASSLASSGSYEQY	ASSLAASGSYEQY	0.980637	57727	LLWNGPMAV	non-structural protein NS4b	Yellow fever virus 17D (Yellow fever virus (STRAIN 17D))	P1	Purified effector memory CD4⁺ T cells
ASSLAGGPFNEQF	ASNLAGGPFNEQF	0.973009	73510	MVMCGGSLYV	orf1ab polyprotein [Severe acute respiratory syndrome coronavirus 2]	SARS-CoV2	P1	Purified effector memory CD4⁺ T cells
ASSMAGQETQY	ASSLAGQETQY	0.981925	170716	MIELSLIDFYLCFLAFLLFLVLIML,YVLDHLIVV	ORF7b [Severe acute respiratory syndrome coronavirus 2],Replication and transcription activator	SARS-CoV2,Human herpesvirus 4 (Epstein Barr virus)	P1	Purified effector memory CD4⁺ T cells
ASSVDSYSNQPQH	ASSVDSYSNQPQH	1	43972	KLGGALQAK	55 kDa immediate-early protein 1	Human herpesvirus 5 strain AD169 (Human cytomegalovirus (strain AD169))	P1	Purified effector memory CD4⁺ T cells
ASSRARGSSYNEQF	ASSQARGSSYNEQF	0.971635	115433	VLPPLLTDEMIAQYT	surface glycoprotein [Severe acute respiratory syndrome coronavirus 2]	SARS-CoV2	P1	Purified effector memory CD4⁺ T cells
ASSLATSEQF	ASSLSTSEQF	0.981186	21279	LPRRSGAAGA,TPRVTGGGAM,VTEHDTLLY	nucleoprotein,HCMVUL83,DNA processivity factor	Influenza A virus,Human herpesvirus 5 (Human cytomegalovirus),Human herpesvirus 5 (Human cytomegalovirus)	P1	Purified effector memory CD4⁺ T cells
ASSLSGGAAGELF	ASSLTGGAAGELF	0.980507	104858	MIELSLIDFYLCFLAFLLFLVLIML	ORF7b [Severe acute respiratory syndrome coronavirus 2]	SARS-CoV2	P1	Purified effector memory CD4⁺ T cells
ASSRSGNTIY	ASSRTGNTIY	0.978167	49603	KLGGALQAK	55 kDa immediate-early protein 1	Human herpesvirus 5 strain AD169 (Human cytomegalovirus (strain AD169))	P1	Purified effector memory CD4⁺ T cells
ASSMPGLAETQY	ASSLPGLAETQY	0.980356	102074	KPLEFGATSAAL	orf1ab polyprotein [Severe acute respiratory syndrome coronavirus 2]	SARS-CoV2	P1	Purified effector memory CD4⁺ T cells
SAKGTTYEQY	SARGTTYEQY	0.980608	175998	NPLLYDANYFLCW,YVLDHLIVV	ORF3a protein [Severe acute respiratory syndrome coronavirus 2],Replication and transcription activator	SARS-CoV2,Human herpesvirus 4 (Epstein Barr virus)	P1	Purified effector memory CD4⁺ T cells
ASSSGGATGELF	ASSQGGATGELF	0.970333	119230	AIAMACLVGLM	membrane glycoprotein [Severe acute respiratory syndrome coronavirus 2]	SARS-CoV2	P1	Purified effector memory CD4⁺ T cells
ASSTGTANEKLF	ASSSGTANEKLF	0.981907	125101	ALRANSAVK	orf1ab polyprotein [Severe acute respiratory syndrome coronavirus 2]	SARS-CoV2	P1	Purified effector memory CD4⁺ T cells
ASSVGQSTGELF	ASSLGQSTGELF	0.980005	97534	LLLDDFVEII	orf1ab polyprotein [Severe acute respiratory syndrome coronavirus 2]	SARS-CoV2	P1	Purified effector memory CD4⁺ T cells
ASSPGTSNEQF	ASSPGTSNEQY	0.990559	22183	LPRRSGAAGA,TPRVTGGGAM	nucleoprotein,HCMVUL83	Influenza A virus,Human herpesvirus 5 (Human cytomegalovirus)	P1	Purified effector memory CD4⁺ T cells
ASSLANEQF	ASSLANEQF	1	29178	ASGNHAAGILTM,HGAGNHAAGILTL	orexin precursor [Homo sapiens],orexin precursor [Homo sapiens]	Homo sapiens (human),Homo sapiens (human)	P1	Purified effector memory CD4⁺ T cells
ASSLTGTYEQY	ASSLTGSYEQY	0.977372	203554	VMATRRNVL	Uncharacterized protein Rv1518/MT1568	Mycobacterium tuberculosis	P1	Purified effector memory CD4⁺ T cells
SARVRTDSYEQY	SARVRTDSYEQY	1	147641	VLHSYFTSDYYQLY	ORF3a protein [Severe acute respiratory syndrome coronavirus 2]	SARS-CoV2	P1	Purified effector memory CD4⁺ T cells
ASSPGQGTEAF	ASSPGQGTEAF	1	14622	GILGFVFTL	Matrix protein 1	Influenza A virus	P1	Purified effector memory CD4⁺ T cells
ASSYSGDEQF	ASSYSGDEQF	1	30025	ELAGIGILTV			P1	Purified effector memory CD4⁺ T cells
ASSLAGEYNEQF	ASSLAGQYNEQF	0.972019	53624	KLGGALQAK	55 kDa immediate-early protein 1	Human herpesvirus 5 strain AD169 (Human cytomegalovirus (strain AD169))	P1	Purified effector memory CD4⁺ T cells
ASSFDGAYEQY	ASSFDGAYEQY	1	83703	MIELSLIDFYLCFLAFLLFLVLIML	ORF7b [Severe acute respiratory syndrome coronavirus 2]	SARS-CoV2	P1	Purified effector memory CD4⁺ T cells
ASSGTANSPLH	ASAGTANSPLH	0.98393	188223	KPRQKRTAT	nucleocapsid phosphoprotein [Severe acute respiratory syndrome coronavirus 2]	SARS-CoV2	P1	Purified effector memory CD4⁺ T cells
SASSGGEETQY	ASSAGGEETQY	0.975149	74904	YFPLQSYGF	surface glycoprotein [Severe acute respiratory syndrome coronavirus 2]	SARS-CoV2	P1	Purified effector memory CD4⁺ T cells
ASSLGQGYEQY	ASSLGQGYEQY	1	204049	NYNYLYRLF	surface glycoprotein [Severe acute respiratory syndrome coronavirus 2]	SARS-CoV2	P1	Purified effector memory CD4⁺ T cells
ASSLTSGAGETQY	ASSLTSGAGDTQY	0.974851	43852	KLGGALQAK	55 kDa immediate-early protein 1	Human herpesvirus 5 strain AD169 (Human cytomegalovirus (strain AD169))	P1	Purified effector memory CD4⁺ T cells
ASSQDQGTGSEKLF	ASSQDEGTGSEKLF	0.973373	32007	RTQSPRRR	precore/core protein, partial [Hepatitis B virus]	Hepatitis B virus (Human hepatitis B virus)	P1	Purified effector memory CD4⁺ T cells
ASSRTGSDTQY	ASSRTGADTQY	0.978696	120873	MIELSLIDFYLCFLAFLLFLVLIML	ORF7b [Severe acute respiratory syndrome coronavirus 2]	SARS-CoV2	P1	Purified effector memory CD4⁺ T cells
ASSQGTGGNQPQH	ASSQGTGGNQPQH	1	117027	LSPRWYFYYL	nucleocapsid phosphoprotein [Severe acute respiratory syndrome coronavirus 2]	SARS-CoV2	P1	Purified effector memory CD4⁺ T cells
ASSLGTYEQY	ASSLGTYEQY	1	96954	NLVPMVATV,ILHCANFNV,VLAWLYAAV,YVVDDPCPIHFY	HCMVUL83,orf1ab polyprotein [Severe acute respiratory syndrome coronavirus 2],nonstructural polyprotein pp1a,ORF8 protein [Severe acute respiratory syndrome coronavirus 2]	Human herpesvirus 5 (Human cytomegalovirus),SARS-CoV2,SARS coronavirus Urbani (SARS coronavirus strain Urbani),SARS-CoV2	P1	Purified effector memory CD4⁺ T cells
ASSLASGYNEQF	ASSLASGYNEQF	1	95534	RSVASQSIIAYTMSL	surface glycoprotein [Severe acute respiratory syndrome coronavirus 2]	SARS-CoV2	P1	Purified effector memory CD4⁺ T cells
ASSESYEQY	ASSQSYEQY	0.976854	122443	NLVPMVATV,FLNGSCGSV,MGYINVFAFPFTIYSL	HCMVUL83,orf1ab polyprotein [Severe acute respiratory syndrome coronavirus 2],ORF10 protein [Severe acute respiratory syndrome coronavirus 2]	Human herpesvirus 5 (Human cytomegalovirus),SARS-CoV2,SARS-CoV2	P1	Purified effector memory CD4⁺ T cells
ASSLTSGQETQY	ASSLASGQETQY	0.970634	16435	GIVEQCCTSICSLYQ	Insulin	Homo sapiens (human)	P1	Purified effector memory CD4⁺ T cells
ASSSMGGGNQPQH	ASSSLGGGNQPQH	0.979065	125894	KAYNVTQAF	nucleocapsid phosphoprotein [Severe acute respiratory syndrome coronavirus 2]	SARS-CoV2	P1	Purified effector memory CD4⁺ T cells
ASSLGQGQETQY	ASSIGQGQETQY	0.983321	91553	YLDAYNMMI	orf1ab polyprotein [Severe acute respiratory syndrome coronavirus 2]	SARS-CoV2	P1	Purified effector memory CD4⁺ T cells
ASSSGLAANTGELF	ASSGGLAANTGELF	0.97038	87675	FVDGVPFVV	orf1ab polyprotein [Severe acute respiratory syndrome coronavirus 2]	SARS-CoV2	P1	Purified effector memory CD4⁺ T cells
ASSQDRGLGANVLT	ASSQDRGLGANVLT	1	114336	MIELSLIDFYLCFLAFLLFLVLIML	ORF7b [Severe acute respiratory syndrome coronavirus 2]	SARS-CoV2	P1	Purified effector memory CD4⁺ T cells
ASSPSNYGYT	ASSPSNYGYT	1	110097	GDAALALLLLDRLNQL,QELIRQGTDYKHW	nucleocapsid phosphoprotein [Severe acute respiratory syndrome coronavirus 2],nucleocapsid phosphoprotein [Severe acute respiratory syndrome coronavirus 2]	SARS-CoV2,SARS-CoV2	P1	Purified effector memory CD4⁺ T cells
ASSLGQGADTQY	ASSLGQGADTQY	1	38067	KLGGALQAK	55 kDa immediate-early protein 1	Human herpesvirus 5 strain AD169 (Human cytomegalovirus (strain AD169))	P1	Purified effector memory CD4⁺ T cells
ASSATSGGYNEQF	ASSATSGGYNEQF	1	76073	HTTDPSFLGRY	orf1ab polyprotein [Severe acute respiratory syndrome coronavirus 2]	SARS-CoV2	P1	Purified effector memory CD4⁺ T cells
ASSPGGVTDTQY	ASSPGGLTDTQY	0.973778	106366	NLVPMVATV,FVDGVPFVV	HCMVUL83,orf1ab polyprotein [Severe acute respiratory syndrome coronavirus 2]	Human herpesvirus 5 (Human cytomegalovirus),SARS-CoV2	P1	Purified effector memory CD4⁺ T cells
ASSFGGQLYEQY	ASSFGGQLYEQY	1	42752	AVFDRKSDAK,KLGGALQAK	Epstein-Barr nuclear antigen 4,55 kDa immediate-early protein 1	Human herpesvirus 4 (Epstein Barr virus),Human herpesvirus 5 strain AD169 (Human cytomegalovirus (strain AD169))	P1	Purified effector memory CD4⁺ T cells
ASSGSETQY	ASSGSDTQY	0.972846	57167	GILGFVFTL	Matrix protein 1	Influenza A virus	P1	Purified effector memory CD4⁺ T cells
ASSFTSSYNEQF	ASSFSSSYNEQF	0.979416	82086	VQELYSPIFLIV	ORF7a protein [Severe acute respiratory syndrome coronavirus 2]	SARS-CoV2	P1	Purified effector memory CD4⁺ T cells
ASSPRAAETQY	ASSPRAADTQY	0.972932	17104	GILGFVFTL	Matrix protein 1	Influenza A virus	P1	Purified effector memory CD4⁺ T cells
ASSRSGELF	ASSSRSGELF	0.973419	25628	HPVGEADYFEY	EBNA-1	Human herpesvirus 4 (Epstein Barr virus)	P1	Purified effector memory CD4⁺ T cells
ASSVGPDSNQPQH	ASSLGPDSNQPQH	0.976924	98226	FLPRVFSAV	orf1ab polyprotein [Severe acute respiratory syndrome coronavirus 2]	SARS-CoV2	P1	Purified effector memory CD4⁺ T cells
SASAGSYNSPLH	ASSAGSYNSPLY	0.972327	179854	FQPQNGQFI	Nucleoprotein	Mammarenavirus choriomeningitidis (Lymphocytic choriomeningitis mammarenavirus)	P2	Purified effector memory CD4⁺ T cells
ASSLGREQY	ASSLGREQF	0.988874	95764	KLGGALQAK,APKEIIFLEGETL,FLWLLWPVTLACFVLAAV	55 kDa immediate-early protein 1,orf1ab polyprotein [Severe acute respiratory syndrome coronavirus 2],membrane glycoprotein [Severe acute respiratory syndrome coronavirus 2]	Human herpesvirus 5 strain AD169 (Human cytomegalovirus (strain AD169)),SARS-CoV2,SARS-CoV2	P2	Purified effector memory CD4⁺ T cells
ASSPGSNEQF	ASSPGTNEQF	0.976366	111090	APHGVVFLHVTYV,FLWLLWPVTLACFVLAAV,HTTDPSFLGRY,YVVDDPCPIHFY	surface glycoprotein [Severe acute respiratory syndrome coronavirus 2],membrane glycoprotein [Severe acute respiratory syndrome coronavirus 2],orf1ab polyprotein [Severe acute respiratory syndrome coronavirus 2],ORF8 protein [Severe acute respiratory syndrome coronavirus 2]	SARS-CoV2,SARS-CoV2,SARS-CoV2,SARS-CoV2	P2	Purified effector memory CD4⁺ T cells
ASSLGQETQY	ASSLGQETQY	1	98938	KLGGALQAK,FGEVFNATRFASVY,FLWLLWPVTLACFVLAAV	55 kDa immediate-early protein 1,surface glycoprotein [Severe acute respiratory syndrome coronavirus 2],membrane glycoprotein [Severe acute respiratory syndrome coronavirus 2]	Human herpesvirus 5 strain AD169 (Human cytomegalovirus (strain AD169)),SARS-CoV2,SARS-CoV2	P2	Purified effector memory CD4⁺ T cells
ASRLAGEQY	SARLAGEQF	0.973041	22935	LPRRSGAAGA,TPRVTGGGAM	nucleoprotein,HCMVUL83	Influenza A virus,Human herpesvirus 5 (Human cytomegalovirus)	P2	Purified effector memory CD4⁺ T cells
SASPSGGANEQF	ASSPSGGANEQF	0.985763	109452	FPPTSFGPL	orf1ab polyprotein [Severe acute respiratory syndrome coronavirus 2]	SARS-CoV2	P2	Purified effector memory CD4⁺ T cells
ASSLAGETQY	ASSLAGETQY	1	89162	GLEAPFLYLYALVYFLQSINFVRIIMR,MGYINVFAFPFTIYSL,MIELSLIDFYLCFLAFLLFLVLIML	ORF3a protein [Severe acute respiratory syndrome coronavirus 2],ORF10 protein [Severe acute respiratory syndrome coronavirus 2],ORF7b [Severe acute respiratory syndrome coronavirus 2]	SARS-CoV2,SARS-CoV2,SARS-CoV2	P2	Purified effector memory CD4⁺ T cells
ASSVGTGGTGELF	ASSAGTGGTGELF	0.97477	39308	KLGGALQAK	55 kDa immediate-early protein 1	Human herpesvirus 5 strain AD169 (Human cytomegalovirus (strain AD169))	P2	Purified effector memory CD4⁺ T cells
ASSLGGGETQY	ASSLGGGDTQY	0.972196	97651	SEYKGPITDVFYKENSY,STDTGVEHVTFFIYNK,TVLSFCAFAV	orf1ab polyprotein [Severe acute respiratory syndrome coronavirus 2],ORF3a protein [Severe acute respiratory syndrome coronavirus 2],orf1ab polyprotein [Severe acute respiratory syndrome coronavirus 2]	SARS-CoV2,SARS-CoV2,SARS-CoV2	P2	Purified effector memory CD4⁺ T cells
ASSYGGANTGELF	ASSYGGANTGELF	1	184458	NFGDQELIRQGTDYKHWPQ	nucleocapsid phosphoprotein [Severe acute respiratory syndrome coronavirus 2]	SARS-CoV2	P2	Purified effector memory CD4⁺ T cells
ASSSGQGGGYGYT	ASSAGQGGGYGYT	0.981774	53229	KLGGALQAK	55 kDa immediate-early protein 1	Human herpesvirus 5 strain AD169 (Human cytomegalovirus (strain AD169))	P2	Purified effector memory CD4⁺ T cells
ASSTGTGGYEQY	ASSAGTGGYEQY	0.97084	21692	GLCTLVAML	Transcriptional regulator IE63 homolog	Human herpesvirus 4 (Epstein Barr virus)	P2	Purified effector memory CD4⁺ T cells
ASRGSGNSPLH	ASRGSGNSPLH	1	38899	KLGGALQAK	55 kDa immediate-early protein 1	Human herpesvirus 5 strain AD169 (Human cytomegalovirus (strain AD169))	P2	Purified effector memory CD4⁺ T cells
ASSLGRAGQPQH	ASSLGRSGQPQH	0.975773	96175	RQLLFVVEV	orf1ab polyprotein [Severe acute respiratory syndrome coronavirus 2]	SARS-CoV2	P2	Purified effector memory CD4⁺ T cells
ASSAGLGVDTQY	ASSSGLGIDTQY	0.971156	125607	WICLLQFAY	membrane glycoprotein [Severe acute respiratory syndrome coronavirus 2]	SARS-CoV2	P2	Purified effector memory CD4⁺ T cells
ASSPPGQGAYEQY	ASSPPGQGSYEQY	0.974929	112162	SEHDYQIGGYTEKW	ORF3a protein [Severe acute respiratory syndrome coronavirus 2]	SARS-CoV2	P2	Purified effector memory CD4⁺ T cells
ASSLDTSYEQY	ASSLDSSYEQY	0.977746	189281	TTDPSFLGRY,TTDPSFLGRY	orf1ab polyprotein [Severe acute respiratory syndrome coronavirus 2],orf1ab polyprotein [Severe acute respiratory syndrome coronavirus 2]	SARS-CoV2,SARS-CoV2	P2	Purified effector memory CD4⁺ T cells
ASSYGTSGSEQF	ASSYGTSGTEQF	0.980301	16337	MLGEQLFPL			P2	Purified effector memory CD4⁺ T cells
ASSRTSGGNEQF	ASSQTSGGNEQF	0.971682	182267	FPQPQQPFPWQP	omega gliadin storage protein	Triticum aestivum (Canadian hard winter wheat)	P2	Purified effector memory CD4⁺ T cells
ASSFGGTDTQY	ASSYGGTDTQY	0.974229	174415	YVLDHLIVV	Replication and transcription activator	Human herpesvirus 4 (Epstein Barr virus)	P2	Purified effector memory CD4⁺ T cells
ASSSLTGGTDTQY	ASSLTGGTDTQY	0.972088	105199	HTTDPSFLGRY,MIELSLIDFYLCFLAFLLFLVLIML	orf1ab polyprotein [Severe acute respiratory syndrome coronavirus 2],ORF7b [Severe acute respiratory syndrome coronavirus 2]	SARS-CoV2,SARS-CoV2	P2	Purified effector memory CD4⁺ T cells
ASSVGQGNTEAF	ASSLGQGNTEAF	0.978983	98138	NLVPMVATV,KLGGALQAK,FLWLLWPVTLACFVLAAV,MIELSLIDFYLCFLAFLLFLVLIML	HCMVUL83,55 kDa immediate-early protein 1,membrane glycoprotein [Severe acute respiratory syndrome coronavirus 2],ORF7b [Severe acute respiratory syndrome coronavirus 2]	Human herpesvirus 5 (Human cytomegalovirus),Human herpesvirus 5 strain AD169 (Human cytomegalovirus (strain AD169)),SARS-CoV2,SARS-CoV2	P2	Purified effector memory CD4⁺ T cells
ASSLAGGGNEQF	ASSIAGGGNEQF	0.984043	85839	MIELSLIDFYLCFLAFLLFLVLIML	ORF7b [Severe acute respiratory syndrome coronavirus 2]	SARS-CoV2	P2	Purified effector memory CD4⁺ T cells
ASSSGQGQPQH	ASSSGEGQPQH	0.974019	120903	APHGVVFLHVTYV	surface glycoprotein [Severe acute respiratory syndrome coronavirus 2]	SARS-CoV2	P2	Purified effector memory CD4⁺ T cells
ASSQDSPLH	ASSQDSPLH	1	114033	AELAKNVSLDNVL	orf1ab polyprotein [Severe acute respiratory syndrome coronavirus 2]	SARS-CoV2	P2	Purified effector memory CD4⁺ T cells
ASRGQGSYEQY	ASRGEGSYEQY	0.972831	188307	VLGSLAATV	nonstructural polyprotein pp1a	SARS coronavirus Urbani (SARS coronavirus strain Urbani)	P2	Purified effector memory CD4⁺ T cells
SARDAYEQY	SARDAYEQY	1	142664	QELIRQGTDYKHW	nucleocapsid phosphoprotein [Severe acute respiratory syndrome coronavirus 2]	SARS-CoV2	P2	Purified effector memory CD4⁺ T cells
ASSLAGELF	ASSLSGELF	0.979094	99829	NLVPMVATV,FLWLLWPVTLACFVLAAV,MGYINVFAFPFTIYSL	HCMVUL83,membrane glycoprotein [Severe acute respiratory syndrome coronavirus 2],ORF10 protein [Severe acute respiratory syndrome coronavirus 2]	Human herpesvirus 5 (Human cytomegalovirus),SARS-CoV2,SARS-CoV2	P2	Purified effector memory CD4⁺ T cells
ASSLALTPDTQY	ASSLALTPDTQY	1	94026	AELAKNVSLDNVL	orf1ab polyprotein [Severe acute respiratory syndrome coronavirus 2]	SARS-CoV2	P2	Purified effector memory CD4⁺ T cells
ASSSGEGNTEAF	ASSSGQGNTEAF	0.975074	126275	YIFFASFYY,MIELSLIDFYLCFLAFLLFLVLIML	orf1ab polyprotein [Severe acute respiratory syndrome coronavirus 2],ORF7b [Severe acute respiratory syndrome coronavirus 2]	SARS-CoV2,SARS-CoV2	P2	Purified effector memory CD4⁺ T cells
ASSDGSTDTQY	ASSEGSTDTQY	0.974801	10157	NLVPMVATV	HCMVUL83	Human herpesvirus 5 (Human cytomegalovirus)	P2	Purified effector memory CD4⁺ T cells
ASSSGGGTDTQY	ASSSSGGGTDTQY	0.976187	24685	PKYVKQNTLKLAT	Hemagglutinin precursor	Influenza A virus	P2	Purified effector memory CD4⁺ T cells
ASRDRDTDTQY	SARDRDTDTQY	0.983805	141692	FLWLLWPVTLACFVLAAV	membrane glycoprotein [Severe acute respiratory syndrome coronavirus 2]	SARS-CoV2	P2	Purified effector memory CD4⁺ T cells
ASSWGQGLQETQY	ASSWGQGLQETQY	1	132674	SEHDYQIGGYTEKW	ORF3a protein [Severe acute respiratory syndrome coronavirus 2]	SARS-CoV2	P2	Purified effector memory CD4⁺ T cells
SASTDTQY	ASTDTQY	0.970871	9986	NLVPMVATV	HCMVUL83	Human herpesvirus 5 (Human cytomegalovirus)	P2	Purified effector memory CD4⁺ T cells
ASSLGLAKNIQY	ASSLGIAKNIQY	0.981014	183738	YLQPRTFLL	surface glycoprotein [Severe acute respiratory syndrome coronavirus 2]	SARS-CoV2	P2	Purified effector memory CD4⁺ T cells
ASSLTYNEQF	ASSLSYNEQF	0.977251	171549	KLGGALQAK,YVLDHLIVV	55 kDa immediate-early protein 1,Replication and transcription activator	Human herpesvirus 5 strain AD169 (Human cytomegalovirus (strain AD169)),Human herpesvirus 4 (Epstein Barr virus)	P2	Purified effector memory CD4⁺ T cells
ASSQETAGVNEQF	ASSQETAGVNEQF	1	190165	RLFARTRSMW	membrane glycoprotein [Severe acute respiratory syndrome coronavirus 2]	SARS-CoV2	P2	Purified effector memory CD4⁺ T cells
ASRAGTANTGELF	ASRAGTSNTGELF	0.977307	27063	ATDALMTGY	polyprotein precursor	Hepatitis C virus	P2	Purified effector memory CD4⁺ T cells
ASSSVQETQY	ASSSLQETQY	0.979017	9628	NLVPMVATV	HCMVUL83	Human herpesvirus 5 (Human cytomegalovirus)	P2	Purified effector memory CD4⁺ T cells
ASSSVRGTEAF	ASSSVRGTEAF	1	123878	MPASWVMRI	orf1ab polyprotein [Severe acute respiratory syndrome coronavirus 2]	SARS-CoV2	P2	Purified effector memory CD4⁺ T cells
ASSLAGQETQY	ASSLAGQETQY	1	170716	MIELSLIDFYLCFLAFLLFLVLIML,YVLDHLIVV	ORF7b [Severe acute respiratory syndrome coronavirus 2],Replication and transcription activator	SARS-CoV2,Human herpesvirus 4 (Epstein Barr virus)	P2	Purified effector memory CD4⁺ T cells
SARRGAEQY	ATRRGAEQY	0.975573	140396	IMLIIFWFSL	ORF7b [Severe acute respiratory syndrome coronavirus 2]	SARS-CoV2	P2	Purified effector memory CD4⁺ T cells
ASSPGSNQPQH	ASSPGSNQPQH	1	106309	HLVDFQVTI,GDAALALLLLDRLNQL	ORF6 protein [Severe acute respiratory syndrome coronavirus 2],nucleocapsid phosphoprotein [Severe acute respiratory syndrome coronavirus 2]	SARS-CoV2,SARS-CoV2	P2	Purified effector memory CD4⁺ T cells
ASSLGASGSSYEQY	ASSLGASGSSYEQY	1	92413	FGEVFNATRFASVY,LLLDDFVEII	surface glycoprotein [Severe acute respiratory syndrome coronavirus 2],orf1ab polyprotein [Severe acute respiratory syndrome coronavirus 2]	SARS-CoV2,SARS-CoV2	P2	Purified effector memory CD4⁺ T cells
ASSGLAGSQETQY	ASSGLAGSQETQY	1	170865	MIELSLIDFYLCFLAFLLFLVLIML,YVLDHLIVV	ORF7b [Severe acute respiratory syndrome coronavirus 2],Replication and transcription activator	SARS-CoV2,Human herpesvirus 4 (Epstein Barr virus)	P2	Purified effector memory CD4⁺ T cells
ASSNLNSPLH	ASSSLNSPLH	0.971062	200528	RAKFKQLL	Lytic switch protein BZLF1	Human herpesvirus 4 (Epstein Barr virus)	P2	Purified effector memory CD4⁺ T cells
ASSLEAGNTEAF	ASSLEAGNTEAF	1	54585	KLGGALQAK,KLGGALQAK	55 kDa immediate-early protein 1,55 kDa immediate-early protein 1	Human herpesvirus 5 strain AD169 (Human cytomegalovirus (strain AD169)),Human herpesvirus 5 strain AD169 (Human cytomegalovirus (strain AD169))	P2	Purified effector memory CD4⁺ T cells
ASSLEVSYEQY	ASSLELSYEQY	0.97702	92357	FLPRVFSAV,HTTDPSFLGRY	orf1ab polyprotein [Severe acute respiratory syndrome coronavirus 2],orf1ab polyprotein [Severe acute respiratory syndrome coronavirus 2]	SARS-CoV2,SARS-CoV2	P2	Purified effector memory CD4⁺ T cells
ASSLGLNNEQF	ASSLGVNNEQF	0.975554	95813	LLWNGPMAV,VLPFNDGVYFASTEK	non-structural protein NS4b,surface glycoprotein [Severe acute respiratory syndrome coronavirus 2]	Yellow fever virus 17D (Yellow fever virus (STRAIN 17D)),SARS-CoV2	P2	Purified effector memory CD4⁺ T cells
ASSAVGTQY	ASSSVGTQY	0.98115	124769	MGYINVFAFPFTIYSL	ORF10 protein [Severe acute respiratory syndrome coronavirus 2]	SARS-CoV2	C1	Purified effector memory CD4⁺ T cells
ASKGNTEAF	ASRGNTEAF	0.979904	72605	FLWLLWPVTLACFVLAAV	membrane glycoprotein [Severe acute respiratory syndrome coronavirus 2]	SARS-CoV2	C1	Purified effector memory CD4⁺ T cells
ASSPGQGGEKLF	ASSPGQGGEKLF	1	107136	MGYINVFAFPFTIYSL	ORF10 protein [Severe acute respiratory syndrome coronavirus 2]	SARS-CoV2	C1	Purified effector memory CD4⁺ T cells
ASTEGDYGYT	ASSEGDYGYT	0.980369	33310	LVVDFSQFSR	DNA polymerase	Hepatitis B virus (Human hepatitis B virus)	C1	Purified effector memory CD4⁺ T cells
VVRENTGELF	SVRENTGELF	0.985254	150144	FVDGVPFVV	orf1ab polyprotein [Severe acute respiratory syndrome coronavirus 2]	SARS-CoV2	C1	Purified effector memory CD4⁺ T cells
AISLGNTEAF	ASSLGNTEAF	0.971778	194953	AVFDRKSDAK,KLGGALQAK,FLNGSCGSV,FVDGVPFVV,LPPAYTNSF,MIELSLIDFYLCFLAFLLFLVLIML,SELVIGAVIL,GILGFVFTL,LLLDRLNQL	Epstein-Barr nuclear antigen 4,55 kDa immediate-early protein 1,orf1ab polyprotein [Severe acute respiratory syndrome coronavirus 2],orf1ab polyprotein [Severe acute respiratory syndrome coronavirus 2],surface glycoprotein [Severe acute respiratory syndrome coronavirus 2],ORF7b [Severe acute respiratory syndrome coronavirus 2],membrane glycoprotein [Severe acute respiratory syndrome coronavirus 2…	Human herpesvirus 4 (Epstein Barr virus),Human herpesvirus 5 strain AD169 (Human cytomegalovirus (strain AD169)),SARS-CoV2,SARS-CoV2,SARS-CoV2,SARS-CoV2,SARS-CoV2,Influenza A virus,SARS coronavirus BJ01	C1	Purified effector memory CD4⁺ T cells
ASSSTDTGELF	ASSATDTGELF	0.981502	75633	KLWAQCVQL	orf1ab polyprotein [Severe acute respiratory syndrome coronavirus 2]	SARS-CoV2	C1	Purified effector memory CD4⁺ T cells
SASDWSYEQY	ASSDWSYEQY	0.981341	186996	KYNKANVFL			C1	Purified effector memory CD4⁺ T cells
ASSQDRLAGGYNEQF	ASSQDRLAGGYNEQF	1	45582	KLGGALQAK	55 kDa immediate-early protein 1	Human herpesvirus 5 strain AD169 (Human cytomegalovirus (strain AD169))	C1	Purified effector memory CD4⁺ T cells
SARRETQY	ASRRETQY	0.9844	77819	GLEAPFLYLYALVYFLQSINFVRIIMR	ORF3a protein [Severe acute respiratory syndrome coronavirus 2]	SARS-CoV2	C1	Purified effector memory CD4⁺ T cells
ASSLGTVNTEAF	ASSIGTVNTEAF	0.984079	188926	FTVLCLTPV	Replicase polyprotein 1ab	SARS-CoV2	C1	Purified effector memory CD4⁺ T cells
ASSPGQGSYGYT	ASSPGQGSYGYT	1	46914	KLGGALQAK,KLGGALQAK	55 kDa immediate-early protein 1,55 kDa immediate-early protein 1	Human herpesvirus 5 strain AD169 (Human cytomegalovirus (strain AD169)),Human herpesvirus 5 strain AD169 (Human cytomegalovirus (strain AD169))	C1	Purified effector memory CD4⁺ T cells
ASSASGANVLT	ASSVSGANVLT	0.97537	127247	LLWNGPMAV,FLPRVFSAV,FPPTSFGPL,YEDFLEYHDVRVVL	non-structural protein NS4b,orf1ab polyprotein [Severe acute respiratory syndrome coronavirus 2],orf1ab polyprotein [Severe acute respiratory syndrome coronavirus 2],ORF8 protein [Severe acute respiratory syndrome coronavirus 2]	Yellow fever virus 17D (Yellow fever virus (STRAIN 17D)),SARS-CoV2,SARS-CoV2,SARS-CoV2	C1	Purified effector memory CD4⁺ T cells
ASSPRGGANTEAF	ASSPRGGANTEAF	1	110618	FLWLLWPVTLACFVLAAV	membrane glycoprotein [Severe acute respiratory syndrome coronavirus 2]	SARS-CoV2	C1	Purified effector memory CD4⁺ T cells
ASSPRTDSYEQY	ASSPKTDSYEQY	0.975916	47559	KLGGALQAK	55 kDa immediate-early protein 1	Human herpesvirus 5 strain AD169 (Human cytomegalovirus (strain AD169))	C1	Purified effector memory CD4⁺ T cells
ASSNTDTQY	ASSSTDTQY	0.971388	124628	KLGGALQAK,KLGGALQAK,KLGGALQAK,MGYINVFAFPFTIYSL,RSVASQSIIAYTMSL	55 kDa immediate-early protein 1,55 kDa immediate-early protein 1,55 kDa immediate-early protein 1,ORF10 protein [Severe acute respiratory syndrome coronavirus 2],surface glycoprotein [Severe acute respiratory syndrome coronavirus 2]	Human herpesvirus 5 strain AD169 (Human cytomegalovirus (strain AD169)),Human herpesvirus 5 strain AD169 (Human cytomegalovirus (strain AD169)),Human herpesvirus 5 strain AD169 (Human cytomegalovirus (strain AD169)),SARS-CoV2,SARS-CoV2	C1	Purified effector memory CD4⁺ T cells
ASRRQGDTGELF	ASRRQGDTGELF	1	78170	VQELYSPIFLIV	ORF7a protein [Severe acute respiratory syndrome coronavirus 2]	SARS-CoV2	C1	Purified effector memory CD4⁺ T cells
ASSAGQGSAF	ASSTGQGSAF	0.972109	22899	LPRRSGAAGA,TPRVTGGGAM	nucleoprotein,HCMVUL83	Influenza A virus,Human herpesvirus 5 (Human cytomegalovirus)	C1	Purified effector memory CD4⁺ T cells
ASSYTGSYEQY	ASSYTGAYEQY	0.977252	56919	LLWNGPMAV	non-structural protein NS4b	Yellow fever virus 17D (Yellow fever virus (STRAIN 17D))	C1	Purified effector memory CD4⁺ T cells
ASSRDRVSSEQY	ASSKDRVSSEQF	0.973423	89088	LSPRWYFYYL	nucleocapsid phosphoprotein [Severe acute respiratory syndrome coronavirus 2]	SARS-CoV2	C1	Purified effector memory CD4⁺ T cells
ASSLAGNTGELF	ASSLAGNTGELF	1	32247	LVVDFSQFSR	DNA polymerase	Hepatitis B virus (Human hepatitis B virus)	C1	Purified effector memory CD4⁺ T cells
ASSFPGDSPLH	ASSYPGDSPLH	0.97112	131943	FVDGVPFVV	orf1ab polyprotein [Severe acute respiratory syndrome coronavirus 2]	SARS-CoV2	C1	Purified effector memory CD4⁺ T cells
SAERGGDTQY	SAERGGDTQY	1	144140	VQPTESIVRFPNITNLCPF	surface glycoprotein [Severe acute respiratory syndrome coronavirus 2]	SARS-CoV2	C1	Purified effector memory CD4⁺ T cells
ASSEGGGETQY	ASSSEGGGETQY	0.973082	48943	KLGGALQAK	55 kDa immediate-early protein 1	Human herpesvirus 5 strain AD169 (Human cytomegalovirus (strain AD169))	C1	Purified effector memory CD4⁺ T cells
ASSLVGNEQF	ASSVVGNEQF	0.978257	174176	NLVPMVATV,GLCTLVAML	HCMVUL83,Transcriptional regulator IE63 homolog	Human herpesvirus 5 (Human cytomegalovirus),Human herpesvirus 4 (Epstein Barr virus)	C1	Purified effector memory CD4⁺ T cells
ASSVGGGTQETQY	ASAVGGGTQETQY	0.984884	69761	FLPRVFSAV	orf1ab polyprotein [Severe acute respiratory syndrome coronavirus 2]	SARS-CoV2	C1	Purified effector memory CD4⁺ T cells
ASSYSTVNTEAF	ASSYSTMNTEAF	0.970643	136377	GLEAPFLYLYALVYFLQSINFVRIIMR	ORF3a protein [Severe acute respiratory syndrome coronavirus 2]	SARS-CoV2	C1	Purified effector memory CD4⁺ T cells
ASQGGGTEAF	ASRGGGTEAF	0.972833	183970	LPRRSGAAGA,TPRVTGGGAM,SPRWYFYYL	nucleoprotein,HCMVUL83,nucleocapsid phosphoprotein, partial [Severe acute respiratory syndrome coronavirus 2]	Influenza A virus,Human herpesvirus 5 (Human cytomegalovirus),SARS-CoV2	C1	Purified effector memory CD4⁺ T cells
ASSPQGVEGYT	ASSPQGVEGYT	1	110805	MIELSLIDFYLCFLAFLLFLVLIML	ORF7b [Severe acute respiratory syndrome coronavirus 2]	SARS-CoV2	C1	Purified effector memory CD4⁺ T cells
ASSQETTQETQY	ASSQETAQETQY	0.970636	118992	SNEKQEILGTVSWNL	orf1ab polyprotein [Severe acute respiratory syndrome coronavirus 2]	SARS-CoV2	C1	Purified effector memory CD4⁺ T cells
ASSPAAEAF	ASSPASEAF	0.980963	108867	LLQYGSFCT	surface glycoprotein [Severe acute respiratory syndrome coronavirus 2]	SARS-CoV2	C1	Purified effector memory CD4⁺ T cells
ASSTSGVITDTQY	ASSSSGVITDTQY	0.98234	123638	FLNGSCGSV	orf1ab polyprotein [Severe acute respiratory syndrome coronavirus 2]	SARS-CoV2	C1	Purified effector memory CD4⁺ T cells
ASSYTGALTDTQY	ASSYSGALTDTQY	0.978258	131874	HTTDPSFLGRY	orf1ab polyprotein [Severe acute respiratory syndrome coronavirus 2]	SARS-CoV2	C1	Purified effector memory CD4⁺ T cells
SVYRVTEAF	SVYRVTEAF	1	148673	GLEAPFLYLYALVYFLQSINFVRIIMR	ORF3a protein [Severe acute respiratory syndrome coronavirus 2]	SARS-CoV2	C1	Purified effector memory CD4⁺ T cells
SAIGLQETQY	ASLGLQETQY	0.970033	28500	FLTVFSHFM			C1	Purified effector memory CD4⁺ T cells
ASSPQTETQY	ASSPQTDTQY	0.971472	109404	NLVPMVATV,LLFNKVTLA	HCMVUL83,surface glycoprotein [Severe acute respiratory syndrome coronavirus 2]	Human herpesvirus 5 (Human cytomegalovirus),SARS-CoV2	C1	Purified effector memory CD4⁺ T cells
ASSQQETQY	ASSQQETQY	1	45609	IVTDFSVIK,KLGGALQAK	Epstein-Barr nuclear antigen 4,55 kDa immediate-early protein 1	Human herpesvirus 4 (Epstein Barr virus),Human herpesvirus 5 strain AD169 (Human cytomegalovirus (strain AD169))	C1	Purified effector memory CD4⁺ T cells
ASSLWAAGPNEQF	ASSLWASGPNEQF	0.97193	103827	FLPFFSNVTWFHAI	surface glycoprotein [Severe acute respiratory syndrome coronavirus 2]	SARS-CoV2	C1	Purified effector memory CD4⁺ T cells
SARALAANTGELF	SARVLAANTGELF	0.974224	147421	RNPANNAAIVL	nucleocapsid phosphoprotein [Severe acute respiratory syndrome coronavirus 2]	SARS-CoV2	C1	Purified effector memory CD4⁺ T cells
ATSSTGRSYNEQF	ASSTTGRSYNEQF	0.975028	184336	RFASVYAWNRKRISNCVADY	Spike glycoprotein	SARS-CoV2	C1	Purified effector memory CD4⁺ T cells
ASSLGGANYEQY	ASSLGGSNYEQY	0.976324	25075	ELAGIGILTV			C1	Purified effector memory CD4⁺ T cells
ASSQVTGGSYNSPLH	ASSQVTGGSYNSPLH	1	122383	YEQYIKWPWYI	surface glycoprotein [Severe acute respiratory syndrome coronavirus 2]	SARS-CoV2	C1	Purified effector memory CD4⁺ T cells
ASSGLAETQY	ASKGLAETQY	0.973573	73568	QLMCQPILLL	orf1ab polyprotein [Severe acute respiratory syndrome coronavirus 2]	SARS-CoV2	C1	Purified effector memory CD4⁺ T cells
ASSKGTVNEKLF	ASSEGTVNEKLF	0.973514	40188	KLGGALQAK	55 kDa immediate-early protein 1	Human herpesvirus 5 strain AD169 (Human cytomegalovirus (strain AD169))	C1	Purified effector memory CD4⁺ T cells
ASLGSTDTQY	ASSLGSTDTQY	0.970529	97029	MVMCGGSLYV,AELAKNVSLDNVL,GMEVTPSGTWLTY,LDYIINLII,VLPFNDGVYFASTEK	orf1ab polyprotein [Severe acute respiratory syndrome coronavirus 2],orf1ab polyprotein [Severe acute respiratory syndrome coronavirus 2],nucleocapsid phosphoprotein [Severe acute respiratory syndrome coronavirus 2],ORF6 protein [Severe acute respiratory syndrome coronavirus 2],surface glycoprotein [Severe acute respiratory syndrome coronavirus 2]	SARS-CoV2,SARS-CoV2,SARS-CoV2,SARS-CoV2,SARS-CoV2	C1	Purified effector memory CD4⁺ T cells
ASTNTDTQY	ASSNTDTQY	0.982087	57911	LLWNGPMAV	non-structural protein NS4b	Yellow fever virus 17D (Yellow fever virus (STRAIN 17D))	C1	Purified effector memory CD4⁺ T cells
ASSSLADTDTQY	ASSLADTDTQY	0.973286	89889	HTTDPSFLGRY	orf1ab polyprotein [Severe acute respiratory syndrome coronavirus 2]	SARS-CoV2	C1	Purified effector memory CD4⁺ T cells
ASSILGNQPQH	ASSLIGNQPQH	0.971888	97179	GILGFVFTL,ALRKVPTDNYITTY	Matrix protein 1,orf1ab polyprotein [Severe acute respiratory syndrome coronavirus 2]	Influenza A virus,SARS-CoV2	C1	Purified effector memory CD4⁺ T cells
ASSYAVNTEAF	ASSYSVNTEAF	0.97899	136693	SEVGPEHSLAEY	orf1ab polyprotein [Severe acute respiratory syndrome coronavirus 2]	SARS-CoV2	C1	Purified effector memory CD4⁺ T cells
ASSRGQGATEAF	ASSQGQGATEAF	0.971215	45989	KLGGALQAK	55 kDa immediate-early protein 1	Human herpesvirus 5 strain AD169 (Human cytomegalovirus (strain AD169))	C1	Purified effector memory CD4⁺ T cells
SAGGSTDTQY	ASGGSTDTQY	0.986031	16599	GILGFVFTL	Matrix protein 1	Influenza A virus	C2	Purified effector memory CD4⁺ T cells
ASSRTGGNEQF	ASSRTGGNEQF	1	184705	RFNLIANQHLLAPGF			C2	Purified effector memory CD4⁺ T cells
ASSLGLNTGELF	ASSLGLNTGELF	1	97802	AYSNNSIAIPTNFTISV	surface glycoprotein [Severe acute respiratory syndrome coronavirus 2]	SARS-CoV2	C2	Purified effector memory CD4⁺ T cells
ASSRQGRQETQY	ASSRQGREETQY	0.97487	119956	FVDGVPFVV	orf1ab polyprotein [Severe acute respiratory syndrome coronavirus 2]	SARS-CoV2	C2	Purified effector memory CD4⁺ T cells
ASSLGQSSYNEQF	ASSLGQTSYNEQF	0.975998	97552	FLNGSCGSV	orf1ab polyprotein [Severe acute respiratory syndrome coronavirus 2]	SARS-CoV2	C2	Purified effector memory CD4⁺ T cells
ASSPEGYTEAF	ASSPEGFTEAF	0.970722	109105	APKEIIFLEGETL	orf1ab polyprotein [Severe acute respiratory syndrome coronavirus 2]	SARS-CoV2	C2	Purified effector memory CD4⁺ T cells
ASSLGTNTEAF	ASSIGTNTEAF	0.983524	10284	NLVPMVATV	HCMVUL83	Human herpesvirus 5 (Human cytomegalovirus)	C2	Purified effector memory CD4⁺ T cells
ASSSGTSGETQY	ASSSGTSGETQY	1	22497	LPRRSGAAGA,TPRVTGGGAM	nucleoprotein,HCMVUL83	Influenza A virus,Human herpesvirus 5 (Human cytomegalovirus)	C2	Purified effector memory CD4⁺ T cells
ASSFIAGADTQY	ASSLIAGADTQY	0.970261	32918	LVVDFSQFSR	DNA polymerase	Hepatitis B virus (Human hepatitis B virus)	C2	Purified effector memory CD4⁺ T cells
ASSLDSYGYT	ASSLDSYGYT	1	94837	FPPTSFGPL	orf1ab polyprotein [Severe acute respiratory syndrome coronavirus 2]	SARS-CoV2	C2	Purified effector memory CD4⁺ T cells
ASSVWANTGELF	ASSLWANTGELF	0.975731	10693	NLVPMVATV	HCMVUL83	Human herpesvirus 5 (Human cytomegalovirus)	C2	Purified effector memory CD4⁺ T cells
ASSFGASYEQY	ASSFGASYEQY	1	42673	AVFDRKSDAK	Epstein-Barr nuclear antigen 4	Human herpesvirus 4 (Epstein Barr virus)	C2	Purified effector memory CD4⁺ T cells
ASSLADTQY	ASSVADTQY	0.978506	129445	GILGFVFTL,RQLLFVVEV	Matrix protein 1,orf1ab polyprotein [Severe acute respiratory syndrome coronavirus 2]	Influenza A virus,SARS-CoV2	C2	Purified effector memory CD4⁺ T cells
ASSLALGTDTQY	ASSLALGTDTQY	1	89729	TLIGDCATV	orf1ab polyprotein [Severe acute respiratory syndrome coronavirus 2]	SARS-CoV2	C2	Purified effector memory CD4⁺ T cells
ASSLATGQETQY	ASSLASGQETQY	0.978709	16435	GIVEQCCTSICSLYQ	Insulin	Homo sapiens (human)	C2	Purified effector memory CD4⁺ T cells
ASSLLGGQPQH	ASSLLGGQPQH	1	101333	FVDGVPFVV	orf1ab polyprotein [Severe acute respiratory syndrome coronavirus 2]	SARS-CoV2	C2	Purified effector memory CD4⁺ T cells
ASSTSGTYEQY	ASTSGTYEQY	0.971648	109303	ILLIIMRTFKVSIWNLDYII	ORF6 protein [Severe acute respiratory syndrome coronavirus 2]	SARS-CoV2	C2	Purified effector memory CD4⁺ T cells
ASSLSPQETQY	ASSLAPQETQY	0.978502	12386	NLVPMVATV	HCMVUL83	Human herpesvirus 5 (Human cytomegalovirus)	C2	Purified effector memory CD4⁺ T cells
ASSPSHSTDTQY	ASAPSHSTDTQY	0.983671	69429	HTTDPSFLGRY	orf1ab polyprotein [Severe acute respiratory syndrome coronavirus 2]	SARS-CoV2	C2	Purified effector memory CD4⁺ T cells
ASSLVSNQPQH	ASSLLSNQPQH	0.977297	194828	GILGFVFTL,GILGFVFTL,LLLDRLNQL	Matrix protein 1,Matrix protein 1,Nucleoprotein	Influenza A virus,Influenza A virus,SARS coronavirus BJ01	C2	Purified effector memory CD4⁺ T cells
ASSRDRASYNEQF	ASSRDRSSYNEQF	0.976422	11582	NLVPMVATV	HCMVUL83	Human herpesvirus 5 (Human cytomegalovirus)	C2	Purified effector memory CD4⁺ T cells
ASSERGSSEQY	ASSERGSSEQY	1	53956	KLGGALQAK	55 kDa immediate-early protein 1	Human herpesvirus 5 strain AD169 (Human cytomegalovirus (strain AD169))	C2	Purified effector memory CD4⁺ T cells
ASSLGRPGEQY	ASSLGRPGEQF	0.989265	96081	FTYASALWEI	orf1ab polyprotein [Severe acute respiratory syndrome coronavirus 2]	SARS-CoV2	C2	Purified effector memory CD4⁺ T cells
ASSFSGDTQY	ASSFAGDTQY	0.977261	81211	MGYINVFAFPFTIYSL	ORF10 protein [Severe acute respiratory syndrome coronavirus 2]	SARS-CoV2	C2	Purified effector memory CD4⁺ T cells
ASSFSTGYEQY	ASSFTTGYEQY	0.976788	15781	GILGFVFTL	Matrix protein 1	Influenza A virus	C2	Purified effector memory CD4⁺ T cells
ASSLGRTSYEQY	ASSLGRTTYEQY	0.976809	25382	SIINFEKL	ovalbumin	Gallus gallus (chicken)	C2	Purified effector memory CD4⁺ T cells
ASSLGWGPDTQY	ASSLGWGPDTQY	1	96139	VLWAHGFEL	orf1ab polyprotein [Severe acute respiratory syndrome coronavirus 2]	SARS-CoV2	C2	Purified effector memory CD4⁺ T cells
ASSLLGGTEAF	ASSLIGGTEAF	0.981894	44971	KLGGALQAK	55 kDa immediate-early protein 1	Human herpesvirus 5 strain AD169 (Human cytomegalovirus (strain AD169))	C2	Purified effector memory CD4⁺ T cells
ASNTGNYGYT	ASSTGNYGYT	0.972253	28879	ALYGFVPVL			C2	Purified effector memory CD4⁺ T cells
AISDSYEQY	AISESYEQY	0.970955	20776	NLVPMVATV	HCMVUL83	Human herpesvirus 5 (Human cytomegalovirus)	C2	Purified effector memory CD4⁺ T cells
ASSSGSQYNEQF	ASSSGSEYNEQF	0.974397	126695	YTMADLVYAL	orf1ab polyprotein [Severe acute respiratory syndrome coronavirus 2]	SARS-CoV2	C2	Purified effector memory CD4⁺ T cells
ASSSSTDTQY	ASSTSSTDTQY	0.972494	13628	GILGFVFTL	Matrix protein 1	Influenza A virus	C2	Purified effector memory CD4⁺ T cells
ATSDSGTGAYEQY	ASSDTGTGAYEQY	0.971184	57517	LLWNGPMAV	non-structural protein NS4b	Yellow fever virus 17D (Yellow fever virus (STRAIN 17D))	C2	Purified effector memory CD4⁺ T cells
ASSGTGTGELF	ASSATGTGELF	0.970735	9101	NLVPMVATV	HCMVUL83	Human herpesvirus 5 (Human cytomegalovirus)	C2	Purified effector memory CD4⁺ T cells
SVEQGVTEAF	SVEQGVTEAF	1	50176	KLGGALQAK	55 kDa immediate-early protein 1	Human herpesvirus 5 strain AD169 (Human cytomegalovirus (strain AD169))	C2	Purified effector memory CD4⁺ T cells
SVREGREKLF	SAREGREKLF	0.980541	142393	LLLDDFVEII	orf1ab polyprotein [Severe acute respiratory syndrome coronavirus 2]	SARS-CoV2	C2	Purified effector memory CD4⁺ T cells
ASSVAGTGLNSPLH	ASSLAGTGLNSPLH	0.97991	90151	VQPTESIVRFPNITNLCPF	surface glycoprotein [Severe acute respiratory syndrome coronavirus 2]	SARS-CoV2	C2	Purified effector memory CD4⁺ T cells
ASSLSGGQF	ASSLSGGQY	0.989559	9552	NLVPMVATV	HCMVUL83	Human herpesvirus 5 (Human cytomegalovirus)	C2	Purified effector memory CD4⁺ T cells
ASSITNTGELF	ASSLTNTGELF	0.983441	104881	GMEVTPSGTWLTY	nucleocapsid phosphoprotein [Severe acute respiratory syndrome coronavirus 2]	SARS-CoV2	C2	Purified effector memory CD4⁺ T cells
AVNSGYSTLT	AVNAGYSTLT	0.97931	204585	KINMPMSVK	coxsackievirus B1 polyprotein [Coxsackievirus B1]	Coxsackievirus B1 (Coxsackie B virus type 1)	C2	Purified effector memory CD4⁺ T cells
ASSLGRGTYNEQF	ASSLGRGSYNEQF	0.974009	95963	MIELSLIDFYLCFLAFLLFLVLIML	ORF7b [Severe acute respiratory syndrome coronavirus 2]	SARS-CoV2	C2	Purified effector memory CD4⁺ T cells
ASSLSTGQGAYEQY	ASSLSTGQGAYEQY	1	104834	AELAKNVSLDNVL	orf1ab polyprotein [Severe acute respiratory syndrome coronavirus 2]	SARS-CoV2	C2	Purified effector memory CD4⁺ T cells
ASSGSAGTEAF	ATSGSSGTEAF	0.972125	190916	ELAGIGILTV			C2	Purified effector memory CD4⁺ T cells
ASSLQGLNTEAF	ASSLEGLNTEAF	0.975102	11344	NLVPMVATV	HCMVUL83	Human herpesvirus 5 (Human cytomegalovirus)	C2	Purified effector memory CD4⁺ T cells
ASTSVYNEQF	AGTSVYNEQF	0.975999	68121	FVDGVPFVV	orf1ab polyprotein [Severe acute respiratory syndrome coronavirus 2]	SARS-CoV2	C2	Purified effector memory CD4⁺ T cells
ASSPLAGGSTDTQY	ASSPLAGGATDTQY	0.976897	13382	GILGFVFTL	Matrix protein 1	Influenza A virus	C2	Purified effector memory CD4⁺ T cells
ASSQVYTGELF	ASSQVYTGELF	1	122726	ILLIIMRTFKVSIWNLDYII	ORF6 protein [Severe acute respiratory syndrome coronavirus 2]	SARS-CoV2	C2	Purified effector memory CD4⁺ T cells
ASSLASGYEQY	ASSLATGYEQY	0.977367	94265	KLGGALQAK,KLNDLCFTNVYADSFVIR	55 kDa immediate-early protein 1,surface glycoprotein [Severe acute respiratory syndrome coronavirus 2]	Human herpesvirus 5 strain AD169 (Human cytomegalovirus (strain AD169)),SARS-CoV2	C2	Purified effector memory CD4⁺ T cells
ASSPTVSYNEQF	ASSPTVTYNEQF	0.975772	47592	KLGGALQAK	55 kDa immediate-early protein 1	Human herpesvirus 5 strain AD169 (Human cytomegalovirus (strain AD169))	C2	Purified effector memory CD4⁺ T cells
ASSASADTQY	ASSSSADTQY	0.983257	34515	LVVDFSQFSR	DNA polymerase	Hepatitis B virus (Human hepatitis B virus)	C2	Purified effector memory CD4⁺ T cells
ASSLSGLQETQY	ASSFSGLQETQY	0.970046	82619	FLNGSCGSV	orf1ab polyprotein [Severe acute respiratory syndrome coronavirus 2]	SARS-CoV2	C2	Purified effector memory CD4⁺ T cells
ASSLSGVGETQY	ASSLSGLGETQY	0.976519	100467	YTMADLVYAL	orf1ab polyprotein [Severe acute respiratory syndrome coronavirus 2]	SARS-CoV2	C2	Purified effector memory CD4⁺ T cells
ASSLVSSGSSYEQY	ASSLVTSGSSYEQY	0.979987	103274	YLDAYNMMI	orf1ab polyprotein [Severe acute respiratory syndrome coronavirus 2]	SARS-CoV2	C2	Purified effector memory CD4⁺ T cells
ASSGTGGKTQY	ASSGTGGETQY	0.972906	87723	SYQTQTNSPRRARSVA	surface glycoprotein [Severe acute respiratory syndrome coronavirus 2]	SARS-CoV2	C2	Purified effector memory CD4⁺ T cells
ASSHGTYEQY	ASSHGSYEQY	0.975599	86017	FLNGSCGSV,FLWLLWPVTLACFVLAAV	orf1ab polyprotein [Severe acute respiratory syndrome coronavirus 2],membrane glycoprotein [Severe acute respiratory syndrome coronavirus 2]	SARS-CoV2,SARS-CoV2	C2	Purified effector memory CD4⁺ T cells
