# Supplementary material for: Human LFA-1 governs T cell immune surveillance of the skin
Source: Sci Immunol. Author manuscript; Available in PMC 2026 May 13. (PMC13171165; doi:10.1126/sciimmunol.adz8360)
Supplement: Supplementary Data 4 [file NIHMS2157577-supplement-Supplementary_Data_4.xlsx]

## Sheet: Primers
Application	Gene	Sequence	Note	Primer name
Mutagenesis	ITGAL	AGGGTCCCGTGCTGCAGGGGC	M140V	AY_ITGAL_M140V_F2
Mutagenesis	ITGAL	GCAGCACGGGACCCTGCAGATTCTG	M140V	AY_ITGAL_M140V_R2
Mutagenesis	ITGAL	TAGGAGCCCAGGACTGGGCTGGG	K371Q	AY_ITGAL_K371Q_F2
Mutagenesis	ITGAL	AGTCCTGGGCTCCTACTGCCC	K371Q	AY_ITGAL_K371Q_R2
Mutagenesis	ITGAL	GCGAGGGGACCATCACACACCAG	P983T	AY_ITGAL_P983T_F2
Mutagenesis	ITGAL	TGATGGTCCCCTCGCTGGGAGGC	P983T	AY_ITGAL_P983T_R2
Mutagenesis	ITGAL	ACCTCTACTTGCTGAGCGGCATC	V1094L	AY_ITGAL_V1094L_F2
Mutagenesis	ITGAL	TCAGCAAGTAGAGGTAGAGCATC	V1094L	AY_ITGAL_V1094L_R2
Mutagenesis	ITGAL	ACAAGGTTAACCTGAAGGAGAAGATGGAGG	GFFKR	AY_ITGAL_GFFKR_F
Mutagenesis	ITGAL	TCAGGTTAACCTTGTACAGCACTATGAAAATG	GFFKR	AY_ITGAL_GFFKR_R
Mutagenesis	ITGAL	TGCTGTACTAGGTTGGTTTCTTCAAACGGAACC	K1113*	AY_ITGAL_K1113*_F
Mutagenesis	ITGAL	CAACCTAGTACAGCACTATGAAAATGAGCAGC	K1113*	AY_ITGAL_K1113*_R
Mutagenesis	ITGAL	CTCGATACGAGCACATGGGCCGAGTGC	Q428E	AY_ITGAL_Q428E_F
Mutagenesis	ITGAL	TGTGCTCGTATCGAGGGGCTCCCGAGG	Q428E	AY_ITGAL_Q428E_R
Mutagenesis	ITGAL	TCCATGGGTTGAAGGACCTTGAAGGGGATGG	V588L	AY_ITGAL_V588L_F
Mutagenesis	ITGAL	CCTTCAACCCATGGATGGAGCGTCC	V588L	AY_ITGAL_V588L_R
Mutagenesis	ITGAL	TTATCTACTAGAGAAGACAGTTGGGGTTTG	Q498*	AY_ITGAL_Q498*_F
Mutagenesis	ITGAL	TTCTCTAGTAGATAAACACCCGGCCTCC	Q498*	AY_ITGAL_Q498*_R
Mutagenesis	ITGAL	AAGATCCACAGCCCTGCGTCTAACTGC	R791T	AY_ITGAL_R791T_F
Mutagenesis	ITGAL	AGGGCTGTGGATCTTGCAGGAGAGAAGG	R791T	AY_ITGAL_R791T_R
Mutagenesis	ITGAL	ATGTTAAATGGAAGGACCCTGATGCTCTG	R214W	AY_ITGAL_R214W_F
Mutagenesis	ITGAL	CCTTCCATTTAACATAATCTGAGAAATC	R214W	AY_ITGAL_R214W_R
Mutagenesis	ITGAL	AAAGGGCGAAGGGCAAGGACATACCGCC	Q746K	AY_ITGAL_Q746K_F
Mutagenesis	ITGAL	TGCCCTTCGCCCTTTGGTCCCTCGG	Q746K	AY_ITGAL_Q746K_R
Mutagenesis	ITGAL	CCTGTTCCACTGCCCTGTTGTCTTCAGGCA	R1020H	AY_ITGAL_R1020H_F
Mutagenesis	ITGAL	GGGCAGTGGAACAGGGCTCCGGGGA	R1020H	AY_ITGAL_R1020H_R
Mutagenesis	ITGAL	AGGGTCCCGTGCTGCAGGGGCGCCCTGG	M140V	AY_ITGAL_M140V_F
Mutagenesis	ITGAL	GCAGCACGGGACCCTGCAGATTCTGGC	M140V	AY_ITGAL_M140V_R
Mutagenesis	ITGAL	GCAGGGGCACCCTGGTTTTCAGGAATGTATCAAG	R144H	AY_ITGAL_R144H_F
Mutagenesis	ITGAL	CCAGGGTGCCCCTGCAGCATGGGAC	R144H	AY_ITGAL_R144H_R
Mutagenesis	ITGAL	AGGATTCCCGCATCACTGTGATGGCCATGG	C5R	AY_ITGAL_C5R_F
Mutagenesis	ITGAL	TGATGCGGGAATCCTTCATGGTAGCTTAAGT	C5R	AY_ITGAL_C5R_R
Mutagenesis	ITGAL	GTGCCAGTTGGGCACAGGACACTGCCTG	S75L	AY_ITGAL_S75L_F
Mutagenesis	ITGAL	GTGCCCAACTGGCACTGATAGAGGCTTCC	S75L	AY_ITGAL_S75L_R
Mutagenesis	ITGAL	TAGGAGCCCAGGACTGGGCTGGGGGCT	K371Q	AY_ITGAL_K371Q_F
Mutagenesis	ITGAL	AGTCCTGGGCTCCTACTGCCCCCAC	K371Q	AY_ITGAL_K371Q_R
Mutagenesis	ITGAL	TGCCCTCCTGGCAAAAGACTTCGTTGCTGG	R414W	AY_ITGAL_R414W_F
Mutagenesis	ITGAL	TTTGCCAGGAGGGCAGCCAGGTCAC	R414W	AY_ITGAL_R414W_R
Mutagenesis	ITGAL	GCGAGGGGACCATCACACACCAGTGGAGCG	P983T	AY_ITGAL_P983T_F
Mutagenesis	ITGAL	TGATGGTCCCCTCGCTGGGAGGCTGTGG	P983T	AY_ITGAL_P983T_R
Mutagenesis	ITGAL	ACCTCTACTTGCTGAGCGGCATCGGGG	V1094L	AY_ITGAL_V1094L_F
Mutagenesis	ITGAL	TCAGCAAGTAGAGGTAGAGCATCTGC	V1094L	AY_ITGAL_V1094L_R
Mutagenesis	ITGAL	AGCGAGGGCCCATCACACACCAGTGGAGC	I984fs	AY_ITGAL_I984fs_F1
Mutagenesis	ITGAL	TGATGGGCCCTCGCTGGGAGGCTGTGG	I984fs	AY_ITGAL_I984fs_R1
Mutagenesis	ITGAL	GCCTCCCAGCGAGGGCCCATCACACACCAG	I984fs	AY_ITGAL_I984fs_F2
Mutagenesis	ITGAL	CTGGTGTGTGATGGGCCCTCGCTGGGAGGC	I984fs	AY_ITGAL_I984fs_R2
Mutagenesis	ITGAL	gTgagcgagtttgtgaaaattc	A307V	A307V4_fwd_ITGAL Q5_AY
Mutagenesis	ITGAL	aggttttgatgcaaatttgtgg	A307V	A307V4_rev_ITGAL Q5_AY
Mutagenesis	ITGAL	gGagagtccaggcttctgtc	E850G	E850G10_fwd_ITGAL Q5_AY
Mutagenesis	ITGAL	aggaagctcctcgcag	E850G	E850G10_rev_ITGAL Q5_AY
Mutagenesis	ITGAL	Gttggagaagccatcactgctc	F521V	F521V6_fwd_ITGAL Q5_AY
Mutagenesis	ITGAL	ccgcccgagtgggtag	F521V	F521V6_rev_ITGAL Q5_AY
Mutagenesis	ITGAL	Agggggcttagtccccag	G559R	G559R7_fwd_ITGAL Q5_AY
Mutagenesis	ITGAL	gtgcctcccattgaagatg	G559R	G559R7_rev_ITGAL Q5_AY
Mutagenesis	ITGAL	gCgcttagtccccagccaag	G560A	G560A8_fwd_ITGAL Q5_AY
Mutagenesis	ITGAL	cccgtgcctcccattg	G560A	G560A8_rev_ITGAL Q5_AY
Mutagenesis	ITGAL	Agcatcggggggctgctg	G1097S	G1097S11_fwd_ITGAL Q5_AY
Mutagenesis	ITGAL	gctcagcacgtagaggtag	G1097S	G1097S11_rev_ITGAL Q5_AY
Mutagenesis	ITGAL	aGttatgtcgcgacagaggtg	N238S	N238S3_fwd_ITGAL Q5_AY
Mutagenesis	ITGAL	gatggcaccaaaggtattg	N238S	N238S3_rev_ITGAL Q5_AY
Mutagenesis	ITGAL	Tgccctggttttcaggaatgtatcaag	R144C	R144C1_fwd_ITGAL Q5_AY
Mutagenesis	ITGAL	cccctgcagcatggg	R144C	R144C1_rev_ITGAL Q5_AY
Mutagenesis	ITGAL	aactgcgaggagcttcctg	S844N	S844N9_fwd_ITGAL Q5_AY
Mutagenesis	ITGAL	cacaggtatctggctatgg	S844N	S844N9_rev_ITGAL Q5_AY
Mutagenesis	ITGAL	Ataaagcacatgttgctgttg	V224I	V224I2_fwd_ITGAL Q5_AY
Mutagenesis	ITGAL	atgcttcagcagagcatc	V224I	V224I2_rev_ITGAL Q5_AY
Mutagenesis	ITGAL	Atgggggcagtaggagcc	V365M	V365M5_fwd_ITGAL Q5_AY
Mutagenesis	ITGAL	gactgcatggcccctg	V365M	V365M5_rev_ITGAL Q5_AY
Cloning	ITGAL	ctagactgccgGATCCatgaaggattcctgcatcac	Cloning of ITGAL into pLZRS	LY_pLZRS_ITGAL_BamHI F
Cloning	ITGAL	aggcctgcaggaattCtcagtccttgccaccaccac	Cloning of ITGAL into pLZRS	LY_pLZRS_ITGAL_EcoRI R
Subcloning	ITGAL	GTTTAAACTTAAGCTatgaaggattcctgcatcactgtga	Subcloning of ITGAL into pcDNA3	AY_IF_ITGAL sub_pcDNA3_F
Subcloning	ITGAL	TAGACTCGAGCGGCCtcagtccttgccaccaccactctcag	Subcloning of ITGAL into pcDNA3	AY_IF_ITGAL sub_pcDNA3_R
Subcloning	ITGAL	GTTTAAACTTAAGCTaccatgaaggattcctgcatcactgtga	Subcloning of ITGAL into pcDNA3	AY_IF_ITGAL sub_pcDNA3_F_Kozak
Sequencing	ITGAL	AAGCCCTGTCATCTCCCTCT	Nanopore Sequencing: Q498*	AY_Q498_Nano_F1
Sequencing	ITGAL	ATATTGGCACTGGACCCTGC	Nanopore Sequencing: Q498*	AY_Q498_Nano_R1
Sequencing	ITGAL	CCTAACTCCACACCCCACAC	Nanopore Sequencing: Q498*	AY_Q498_Nano_F2
Sequencing	ITGAL	CCCTCTCAGCTCCAGATCCT	Nanopore Sequencing: Q498*	AY_Q498_Nano_R2
Sequencing	ITGAL	CCTTCCATCCACGACCACAA	Nanopore Sequencing: Q498*	AY_I984fs_Nano_F1
Sequencing	ITGAL	gcctccccaacccagataag	Nanopore Sequencing: I984fs	AY_I984fs_Nano_R1
Sequencing	ITGAL	ggtgtgtgagagtgtgctgggc	Nanopore Sequencing: I984fs	AY_I984fs_Nano_F2
Sequencing	ITGAL	atccttactctccatacacccagc	Nanopore Sequencing: I984fs	AY_I984fs_Nano_R2
