# Supplementary material for: Human LFA-1 governs T cell immune surveillance of the skin
Source: Sci Immunol. Author manuscript; Available in PMC 2026 May 13. (PMC13171165; doi:10.1126/sciimmunol.adz8360)
Supplement: Supplementary Data 7 [file NIHMS2157577-supplement-Supplementary_Data_7.xlsx]

## Sheet: Fig. 1
Figure 1B
ITGAL variants	AF	CADD
Q498*	Private	36
I984fs	Private	22.8
V1081D	Private	22.5
Gnomad v4 #1	0.310633	5.86
Gnomad v4 #2	0.0429491	0.36
Gnomad v4 #3	0.00599541	8.44
Gnomad v4 #4	0.00158043	13.6
Gnomad v4 #5	0.00131852	0.12
Gnomad v4 #6	0.00118576	0.924
Gnomad v4 #7	0.000730359	7.62
Gnomad v4 #8	7.68547e-05	18.9
Gnomad v4 #9	5.21282e-05	20
Gnomad v4 #10	3.23236e-05	14.7
Gnomad v4 #11	0.000254667	13.4
Gnomad v4 #12	6.86209e-06	25.3
Gnomad v4 #13	4.09e-05	11.3
Gnomad v4 #14	4.39891e-05	16.1
Gnomad v4 #15	4.52382e-05	0.009
Gnomad v4 #16	5.94971e-05	22.2
Gnomad v4 #17	5.73146e-05	22.4
Gnomad v4 #18	6.07314e-05	22.6
Gnomad v4 #19	0.000108484	0.195
Gnomad v4 #20	7.93102e-05	22.7
Gnomad v4 #21	0.000154282	0.001
Gnomad v4 #22	1.43135e-05	21.5
Gnomad v4 #23	2.48125e-06	12.4
Gnomad v4 #24	3.18084e-06	22.4
Gnomad v4 #25	6.16212e-06	24.8
Gnomad v4 #26	6.44279e-05	19.4
Figure 1C
ITGAL missense	AF	AM
V1081D	Private	0.9309
Gnomad v4 #1	0.310633	0.0735
Gnomad v4 #2	0.0429491	0.0987
Gnomad v4 #3	0.00599541	0.0748
Gnomad v4 #4	0.00158043	0.0591
Gnomad v4 #5	0.00131852	0.0626
Gnomad v4 #6	0.00118576	0.0458
Gnomad v4 #7	0.000730359	0.0854
Gnomad v4 #8	7.68547e-05	0.1144
Gnomad v4 #9	5.21282e-05	0.0849
Gnomad v4 #10	3.23236e-05	0.0836
Gnomad v4 #11	0.000254667	0.1666
Gnomad v4 #12	6.86209e-06	0.4044
Gnomad v4 #13	4.09e-05	0.072
Gnomad v4 #14	4.39891e-05	0.1145
Gnomad v4 #15	4.52382e-05	0.0805
Gnomad v4 #16	5.94971e-05	0.0831
Gnomad v4 #17	5.73146e-05	0.1084
Gnomad v4 #18	6.07314e-05	0.1547
Gnomad v4 #19	0.000108484	0.0931
Gnomad v4 #20	7.93102e-05	0.3442
Gnomad v4 #21	0.000154282	0.0765
Gnomad v4 #22	1.43135e-05	0.0985
Gnomad v4 #23	2.48125e-06	0.0911
Gnomad v4 #24	3.18084e-06	0.1433
Gnomad v4 #25	6.16212e-06	0.175
Gnomad v4 #26	6.44279e-05	0.0671

## Sheet: Fig. 2
Figure 2E
	ITGAL	EV	WT	Q498*	I984fs	V1081D	EV	WT	Q498*	I984fs	V1081D
	ITGB2	No	No	No	No	No	Yes	Yes	Yes	Yes	Yes
LFA-1 (TS2/4)	Surface	0.9	0.9	0.9	0.4	0.9	0.8	100	0.9	0.8	2.4
LFA-1 (TS2/4)	Intra	0.9	1.2	1.2	1.4	1.2	1.2	95.9	1.6	0.6	2.3
CD11a (REA378)	Surface	5.7	6.3	5.9	3.4	6.3	5.9	93.4	6	3.9	8.3
CD11a (REA378)	Intra	8.6	94.7	10.1	10.7	85.4	10.7	99.8	10.9	9.4	63.4
CD18 (TS1/18)	Surface	0.1	0.1	0.1	0.9	0.1	1.8	48.7	2.1	5.1	2.3
CD18 (TS1/18)	Intra	7.6	7.7	7.4	0.5	7.4	51.9	100	54.5	51	45	EV = Empty Vector
Figure 2I
	Jurkat KO + EV				Jurkat KO + ITGAL WT				Jurkat KO + ITGAL Q498*				Jurkat KO + ITGAL I984fs				Jurkat KO + ITGAL V1081D
NS	16	11	14		6	0	22		5	21	12		6				16	1	1
Mg/EGTA	2	17	21	3	91	93	92	79	25	19	17	3	15	4	21		20	18	19	5	NS = Non stimulated
CBR LFA-1/2	7	24	16	5	93	84	94	75	8	25	10	6	10	11	23		7	16	18	9	EV = Empty Vector
Two-way ANOVA	Ordinary		Alpha	0.05
Dunnett's multiple comparisons test
	Predicted (LS) mean diff.	95.00% CI of diff.	Below threshold?	Summary	Adjusted P Value
NS
WT vs. Q498*	-3.333	-20.04 to 13.37	No	ns	0.9313
WT vs. I984fs	3.333	-20.29 to 26.96	No	ns	0.9735
WT vs. V1081D	3.333	-13.37 to 20.04	No	ns	0.9313
Mg/EGTA
WT vs. Q498*	72.75	58.35 to 87.15	Yes	****	<0.0001
WT vs. I984fs	75.42	59.86 to 90.97	Yes	****	<0.0001
WT vs. V1081D	73.25	58.85 to 87.65	Yes	****	<0.0001
CBR LFA-1/2
WT vs. Q498*	74.25	59.85 to 88.65	Yes	****	<0.0001
WT vs. I984fs	71.83	56.28 to 87.39	Yes	****	<0.0001
WT vs. V1081D	74	59.60 to 88.40	Yes	****	<0.0001
Figure 2J
	Jurkat KO + EV				Jurkat KO + ITGAL WT				Jurkat KO + ITGAL Q498*				Jurkat KO + ITGAL I984fs				Jurkat KO + ITGAL V1081D
VLP-uncoated	5	13	10	3	6	15	9	3	6	16			7	18			7	19
VLP-ICAM1 WT	1	8	9	1	100	100	100	100	2	13			3	15			3	16
VLP-ICAM1 E34A	3	12	10	3	4	14	8	2	5	16			6	17			6	18
Figure 2K
	Jurkat KO + EV				Jurkat KO + ITGAL WT				Jurkat KO + ITGAL Q498*				Jurkat KO + ITGAL I984fs				Jurkat KO + ITGAL V1081D
Streptavidin	2	1	0.4	0.5	1	1	0.8	1.3	3	1	0.3	0.8	1	0	0.5	0.5	2	1	0.4	0.7
ICAM1-biotin	0	1	0.5	0.4	78	82	92.6	71.3	0	1	0.3	0.5	0	0	0.2	0.3	0	0	0.1	1.6
IgG	2	1	0.4	0.5	1	1	0.8	1.3	3	1	0.3	0.8	1	0	0.5	0.5	2	1	0.4	0.7
ICAM3-Fc	0	3	1.2	2	63	48	56.9	39.8	0	0	0.5	1.9	0	1	0.4	0.7	0	1	0.4	3.4
VCAM1-Fc	56	67	50.2	49.4	58	75	45.8	36.5	53	65	46	51.5	53	66	49.4	53.6	51	69	52.5	56.9
Laminin	34	53			37	66			36	48			40	43			41	49
Two-way ANOVA	Ordinary		Alpha	0.05
Dunnett's multiple comparisons test
	Predicted (LS) mean diff.	95.00% CI of diff.	Below threshold?	Summary	Adjusted P Value
Streptavidin
WT vs. KO	0.05	-5.208 to 5.308	No	ns	>0.9999
WT vs. Q498*	-0.25	-5.508 to 5.008	No	ns	0.9998
WT vs. I984fs	0.525	-4.733 to 5.783	No	ns	0.9969
WT vs. V1081D	0	-5.258 to 5.258	No	ns	>0.9999
ICAM1-biotin
WT vs. KO	80.5	75.24 to 85.76	Yes	****	<0.0001
WT vs. Q498*	80.53	75.27 to 85.78	Yes	****	<0.0001
WT vs. I984fs	80.85	75.59 to 86.11	Yes	****	<0.0001
WT vs. V1081D	80.55	75.29 to 85.81	Yes	****	<0.0001
IgG
WT vs. KO	0.05	-12.86 to 12.96	No	ns	>0.9999
WT vs. Q498*	-0.25	-13.16 to 12.66	No	ns	>0.9999
WT vs. I984fs	0.525	-12.38 to 13.43	No	ns	>0.9999
WT vs. V1081D	0	-12.91 to 12.91	No	ns	>0.9999
ICAM3-Fc
WT vs. KO	50.38	37.47 to 63.28	Yes	****	<0.0001
WT vs. Q498*	51.33	38.42 to 64.23	Yes	****	<0.0001
WT vs. I984fs	51.4	38.49 to 64.31	Yes	****	<0.0001
WT vs. V1081D	50.73	37.82 to 63.63	Yes	****	<0.0001
VCAM1-Fc
WT vs. KO	-1.825	-14.73 to 11.08	No	ns	0.9894
WT vs. Q498*	-0.05	-12.96 to 12.86	No	ns	>0.9999
WT vs. I984fs	-1.675	-14.58 to 11.23	No	ns	0.9923
WT vs. V1081D	-3.525	-16.43 to 9.384	No	ns	0.8971
Laminin
WT vs. KO	8	-10.26 to 26.26	No	ns	0.6391
WT vs. Q498*	9.5	-8.756 to 27.76	No	ns	0.4958
WT vs. I984fs	10	-8.256 to 28.26	No	ns	0.4507
WT vs. V1081D	6.5	-11.76 to 24.76	No	ns	0.7802
Figure 2L
	Jurkat KO + EV				Jurkat KO + ITGAL WT				Jurkat KO + ITGAL Q498*				Jurkat KO + ITGAL I984fs				Jurkat KO + ITGAL V1081D
IgG (no CXCL12)	0.8	0.9			0.9	1	0		0.9	0.8	0		1.2	1.1	0		0.9	1	0
ICAM1 (no CXCL12)	0.8	0.9	0.9		10.9	12	12.6		0.5	0.6	0.5		0.6	1	0.8		0.8	0.9	0.7
Laminin (no CXCL12)	4.8	3.8	4.1		6.3	6.9	6.8		2.3	3.5	2.4		3.6	3.9	3.6		4	5.1	4.3
IgG (with CXCL12)	9.9	9.5	0		6.4	6.8	0		6.4	6.5	0		8.5	8.1	0		5.7	5.9	0
ICAM1 (with CXCL12)	5.1	5.1	6.3		32.9	28.7	35.9		5.1	3.7	5.9		7.1	5.1	6.7		4.6	3.3	5
Laminin (with CXCL12)	32.7	30.9	33.1		33.6	37.7	35.2		43.8	34.4	35.7		48	38.6	36.4		35.6	35.4	31.3
Two-way ANOVA	Ordinary		Alpha	0.05
Dunnett's multiple comparisons test
	Predicted (LS) mean diff.	95.00% CI of diff.	Below threshold?	Summary	Adjusted P Value
IgG (no CXCL12)
WT vs. KO	-0.2167	-1.338 to 0.9043	No	ns	0.9651
WT vs. Q498*	0.06667	-0.9359 to 1.069	No	ns	0.9994
WT vs. I984fs	-0.1333	-1.136 to 0.8693	No	ns	0.991
WT vs. V1081D	0	-1.003 to 1.003	No	ns	>0.9999
ICAM1 (no CXCL12)
WT vs. KO	10.97	9.967 to 11.97	Yes	****	<0.0001
WT vs. Q498*	11.3	10.30 to 12.30	Yes	****	<0.0001
WT vs. I984fs	11.03	10.03 to 12.03	Yes	****	<0.0001
WT vs. V1081D	11.03	10.03 to 12.03	Yes	****	<0.0001
Laminin (no CXCL12)
WT vs. KO	2.433	1.433 to 3.433	Yes	****	<0.0001
WT vs. Q498*	3.933	2.933 to 4.933	Yes	****	<0.0001
WT vs. I984fs	2.967	1.967 to 3.967	Yes	****	<0.0001
WT vs. V1081D	2.2	1.200 to 3.200	Yes	****	<0.0001
IgG (with CXCL12)
WT vs. KO	-2.067	-9.484 to 5.351	No	ns	0.8824
WT vs. Q498*	0.1	-7.317 to 7.517	No	ns	>0.9999
WT vs. I984fs	-1.133	-8.551 to 6.284	No	ns	0.9845
WT vs. V1081D	0.5333	-6.884 to 7.951	No	ns	0.9991
ICAM1 (with CXCL12)
WT vs. KO	27	19.58 to 34.42	Yes	****	<0.0001
WT vs. Q498*	27.6	20.18 to 35.02	Yes	****	<0.0001
WT vs. I984fs	26.2	18.78 to 33.62	Yes	****	<0.0001
WT vs. V1081D	28.2	20.78 to 35.62	Yes	****	<0.0001
Laminin (with CXCL12)
WT vs. KO	3.267	-4.151 to 10.68	No	ns	0.6205
WT vs. Q498*	-2.467	-9.884 to 4.951	No	ns	0.8056
WT vs. I984fs	-5.5	-12.92 to 1.917	No	ns	0.1941
WT vs. V1081D	1.4	-6.017 to 8.817	No	ns	0.967
Figure 2M
	EV	WT	Q498*	I984fs	V1081D	R791T	R214W	C5R	G42W	S75L	R133C	M140V	R144H	R144C	N238S	A275V	A307V	V365M	K371Q	R414W	Q428E	F521V	N555S	G559R	G560A	V588L	D709E	Q746K	E778D	P825L	S844N	S886T	M952T	P983T	G1016V	R1020H	V1094L	G1097S	I1107V	P1136L	G1168S
LFA-1 (TS2/4)	0.08	100	0.58	0.51	2.64	93.52	104.11	101.4	55.8	76.87	74.77	89.89	88.41	82.83	73.72	104.41	94.29	23.73	88.6	87	103.28	0.14	104.4	99.16	87.28	97.72	93.49	89.86	90.83	99.17	101.31	105.07	97.4	84.02	99.8	81.3	95.34	102.59	100.72	90.48	113.94
CD11a (REA378)	0.45	100	0.75	0.73	2.24	103.93	95.11	95.76	79.12	99.05	66.74	90.33	101.19	86.25	73.69	105.19	96.71	40.67	95.01	96	72.86	1.03	92.13	99.52	72.82	96.9	96.03	93.01	98.85	103.98	97.45	104.51	94.06	85.35	78.27	84.65	84.06	99.9	90.32	83.69	106.29
CD18 (TS1/18)	4.96	100	3.78	3.73	5.86	101.21	93.75	102.97	89.71	96.28	76.72	93.5	92.07	88.18	73.23	103.79	95.94	46.22	94.81	101.31	89	2.55	100	97.51	90.43	106.86	95.45	92.44	100.72	102.49	102.58	108.92	94.74	82.98	83.91	75.24	89.26	104.39	92.84	84.19	114.35
Adhesion: ICAM-1	2.58	98	2.19	1.41	8.12	92.54	94.22	79.93	107.4	85.79	94.72	110.02	90.62	144.67	111.64	78.12	103.75	39.72	90.79	79.11	87.1	2.36	110.69	152.3	100.5	99.92	90.34	82.68	105.41	107.39	99.72	108.54	99.95	112.34	113.45	87.66	93.86	97.54	104.19	110.33	104.27
Adhesion: ICAM-3	1.2	98.36	2.19	1.87	8.84	91.68	100.82	98.24	84.87	105.45	68.63	98.45	98.9	132.35	112.51	104.43	111.56	23.15	92.43	103.03	113.18	1.84	116.5	118.21	72.56	77.7	95.45	99.13	117.68	108.15	104.86	91.19	108.52	98.02	101.32	91.37	103.31	94.03	109.03	105.23	102.79
Figure 2N
	AF	Adhesion
EV variant #1	Private	2.19	Q498*
EV variant #2	Private	1.41	I984fs
EV variant #3	Private	8.12	V1081D
Public database variant #1	0.00073	79.93
Public database variant #2	6.86e-06	107.4
Public database variant #3	4.09e-05	85.79
Public database variant #4	4.4e-05	94.72
Public database variant #5	0.00119	110.02
Public database variant #6	0.00132	90.62
Public database variant #7	2.11e-05	144.67	R144C
Public database variant #8	0.04	94.22	R214W
Public database variant #9	1.74e-05	111.64
Public database variant #10	4.52e-05	78.12
Public database variant #11	5.82e-05	103.75
Public database variant #12	2.29e-05	39.72	V365M
Public database variant #13	7.69e-05	90.79
Public database variant #14	5.21e-05	79.11
Public database variant #15	5.95e-05	87.1
Public database variant #16	1.24e-06	2.36	F521V
Public database variant #17	5.73e-05	110.69
Public database variant #18	3.62e-05	152.3	G559R
Public database variant #19	1.25e-06	100.5
Public database variant #20	6.07e-05	99.92
Public database variant #21	0.000108	90.34
Public database variant #22	0.006	82.68
Public database variant #23	7.93e-05	105.41
Public database variant #24	0.31	92.54	R791T
Public database variant #25	0.000154	107.39
Public database variant #26	3.04e-05	99.72
Public database variant #27	1.43e-05	108.54
Public database variant #28	3.23e-05	99.95
Public database variant #29	2.48e-06	112.34
Public database variant #30	3.18e-06	113.45
Public database variant #31	0.00158	87.66
Public database variant #32	0.000255	93.86
Public database variant #33	0.000125	97.54
Public database variant #34	6.16e-06	104.19
Public database variant #35	6.44e-05	110.33
Public database variant #36	2.48e-06	104.27	AF = Allele frequency

## Sheet: Fig. 3
Figure 3B
	ITGAL mRNA levels (Relative to GUSB)
Controls	9.49	7.64	9.78	9.41	10.5	N=5
Q498*	5.43	7.12	3.44			N=3
I984fs	5.67	8.67				N=2 (P3, P4)
V1081D	10.32					N=1 (P2)
	ITGB2 mRNA levels (Relative to GUSB)
Controls	14.87	12.42	10.41	13.84	15.33	N=5
Q498*	15.33	18.47	15.05			N=3
I984fs	14.01	13.65				N=2 (P3, P4)
V1081D	12.81					N=1 (P2)
Unpaired t test
Q498* vs. Controls		ITGAL	ITGB2
P value		0.0068	0.0891
P value summary		**	ns
Figure 3C
gMFI (Relative)		Controls (C, n=7)							𝛼L-deficient (P, n=6)
LFA-1 (TS2/4)	CD4+	102	99	126	69	104	99.8	117.2	0	0	0	0	0	0
LFA-1 (TS2/4)	CD8+	112	111	138	119	144	112.8	140.1	0	0	0	0	0	0
CD11a (REA378)	CD4+	97	94	137	72	101	107.7	118.5	0	1	0	1	1	0
CD11a (REA378)	CD8+	142	139	178	165	190	137.2	157.7	0	1	0	0	0	0
CD18 (TS1/18)	CD4+	98	95	133	74	99	94.4	126.6	1	1	1	2	2	1
CD18 (TS1/18)	CD8+	153	151	179	180	200	123.1	170.7	7	5	3	2	6	7
Positive cells (%)		Controls (C, n=7)							𝛼L-deficient (P, n=6)
LFA-1 (TS2/4)	CD4+	99.9	99.9	99.9	99.8	100	100	100	0	0.07	0.07	0.8	0	0
LFA-1 (TS2/4)	CD8+	100	100	100	100	100	100	100	0	0.51	0.01	0.03	0	0
CD11a (REA378)	CD4+	96.5	96	98	94.4	96.4	100	99.9	0.44	0.28	0.22	1.18	0	0.1
CD11a (REA378)	CD8+	99.5	99.4	98.4	99.3	99.7	100	100	0.07	0.11	0.06	0.07	0.09	0.05
CD18 (TS1/18)	CD4+	98.1	98	99.3	97.4	98.3	100	99.9	0.79	0.24	0.27	1.66	2.05	0.36
CD18 (TS1/18)	CD8+	100	100	99.7	99.9	100	100	100	23.8	11.8	5.7	1.88	17.2	20.3
Unpaired t test
gMFI (Relative)		P value	Mean of C	Mean of P
LFA-1 (TS2/4)	CD4+	<0.000001	102.4	0
LFA-1 (TS2/4)	CD8+	<0.000001	125.3	0
CD11a (REA378)	CD4+	<0.000001	103.9	0.5
CD11a (REA378)	CD8+	<0.000001	158.4	0.1667
CD18 (TS1/18)	CD4+	<0.000001	102.9	1.333
CD18 (TS1/18)	CD8+	<0.000001	165.3	5
Positive cells (%)		P value	Mean of C	Mean of P
LFA-1 (TS2/4)	CD4+	<0.000001	99.93	0.1567
LFA-1 (TS2/4)	CD8+	<0.000001	100	0.09167
CD11a (REA378)	CD4+	<0.000001	97.31	0.37
CD11a (REA378)	CD8+	<0.000001	99.47	0.075
CD18 (TS1/18)	CD4+	<0.000001	98.71	0.895
CD18 (TS1/18)	CD8+	<0.000001	99.94	13.45
Figure 3G
	Controls (C, n=6)						𝛼L-deficient (P, n=6)
VLP-uncoated	0.4	0.5	0.3	0	0	0	1.37	1.44	0.3	0.41	0.25	0.29
VLP-ICAM1 WT	95.7	120	89.1	135	86	79	0.3	1.9	0	0.1	0	0
VLP-ICAM1 E34A	0	0	0	4	2	3	0.47	0.54	0.04	0.01	0.01	0.03
Unpaired t test
Holm-Šídák
	Adjusted P Value
VLP-uncoated	0.16308
VLP-ICAM1 WT	2e-06
VLP-ICAM1 E34A	0.16308
Figure 3H
	Controls (C, n=6)						𝛼L-deficient (P, n=6)
Streptavidin	2.37	0.7	0.63	1.87	0.54	0.56	0.48	0.94	0.46	0.74	0.78	0.61
ICAM1-biotin	86.88	85.33	99.9	89.43	88.03	79.27	0.39	10.45	0.53	0.9	0.41	1.11
VCAM1-biotin	71.79	73.94	80.35	73.28	82.21	73.16	73.11	70.82	84.67	71.6	56.21	75.65
Unpaired t test
Holm-Šídák
	Adjusted P Value
Streptavidin	0.38384
ICAM1-biotin	<0.000001
VCAM1-biotin	0.385744
Figure 3I
	Controls (C, n=6)						𝛼L-deficient (P, n=6)
IgG	18	22	16	9	13	22	22	14	17	17	14	26
ICAM1-Fc	59	58	65	33	39	71	19	15	19	16	13	24
VCAM1-Fc	72	68	68	48	51	90	71	47	72	68	73	71
Laminin	86	87	89	65	73	99	86	67	80	91	85	98
Unpaired t test
Holm-Šídák
	Adjusted P Value
IgG	0.921823
ICAM1-Fc	0.000701
VCAM1-Fc	0.975418
Laminin	0.975418
Figure 3L
	CRISPR corrected (n=4)				Uncorrected (n=4)
Streptavidin	1.6	1.2	2.9	3	2.9	2.3	2.4	3.3
ICAM1-biotin	99.6	89.5	86.9	83.4	4.4	5.7	3.2	4.5
Unpaired t test
Holm-Šídák
	Adjusted P Value
Streptavidin	0.323256
ICAM1-biotin	<0.000001
Figure 3M
	CRISPR corrected (n=4)				Uncorrected (n=4)
IgG	0.6	4.8	0.6	3.3	5.3	6.7	5.2	6
ICAM1-Fc	36.5	52.1	39.6	44.6	5.4	3.8	5	4.9
VCAM1-Fc	23.2	42.1	25.8	30.5	19.6	33.3	34.3	35.9
Unpaired t test
Holm-Šídák
	Adjusted P Value
IgG	0.038619
ICAM1-Fc	8.9e-05
VCAM1-Fc	0.949024

## Sheet: Fig. 4
Figure 4C
Positive cells (%)	C1	C2	C3	P1
Unstim.	9.85	7.18	5.99	9.37
fMLP	59.6	82.4	53.1	69
IL-8	69.8	84.3	66.3	66.6
LTB4	59.8	84	57	62.8
PMA	47.9	78	21.3	58.2
b2-activator	97.2	98.8	92.9	98.5
gMFI (Relative, Log2)	C1	C2	C3	P1
Unstim.	1	1	1	1
fMLP	7.56356	5.00599	8.76291	7.56356
IL-8	4.8768	4.42415	4.08377	4.8768
LTB4	4.1599	3.28942	3.81537	4.1599
PMA	5.87025	3.92814	11.5397	5.87025
b2-activator	10.1638	8.50599	3.6893	10.1638
Figure 4D
	Blocking	C1	C2	C3	C4	C5	C6	P1
medium	no	1.1	1.7	3.7	1.4	5.2	1.2	2.8
fMLP	no	20.6	19.9	29.7	18.4	20.8	20	26.3
IL8	no	26.1	30.9	24	13.3	32	18.2	37
LTB4	no	34.9	38	46.7	29.6	30.4	25.8	41.5
medium	TS1/18	0.3	0.3	2.2	0.6	0.5		0.5
fMLP	TS1/18	1.4	0.4	9.3	2.5	1.9		4.3
IL8	TS1/18	4.5	2.4	5.7	2.6	3.9		3.2
LTB4	TS1/18	5.5	2.6	8.2	5.7	2.8		2.8
medium	TS1/22	1.5	1.4			4.2	2.2	2.5
fMLP	TS1/22	23.6	13.9			19.2	23.1	26.9
IL8	TS1/22	35.6	30.5			29.5	24.4	33.9
LTB4	TS1/22	45.6	44.9			40.4	20.9	39.2

## Sheet: Fig. 5
Figure 5 B-C
	Controls (n=40, aged 14-70 yo)
Whole blood cells	9490	6800	4330	5300	5860	5500	5420	6600	5800	5500	6800	5300	7130	6510	7820	7000	7000	9960	6560	5210	5470	5900	5800	4860	5100	4950	5490	4080	4500	4300	4300	6320	7330	5740	4970	5980	8260	7260	6000	4820
Neutrophils	4160	3850	1820	3500	3870	3120	2800	4030	2730	2410	4420		4000	3510	4600		2900	6610	3300	2450	2200	3360	3800	3000	3400	3210	2890	2320	2600	1530	1900	3640	3380	3020	2740	3420	4670	4730	2630	2760
Lymphocytes	4490	2310	2070	1400	1670	1750	2110	1780	2370	2460	2176	1500	2500	2220	2210	2600	3400	2510	2200	1910	2570	1940	1700	2110	2360	1240	1880	1240	1200	2050	1600	1570	3020	1610	1880	2000	2990	1900	2570	1690
Monocytes	750	540	320		160	310	340	460	380	410			600	260	820			740	700	410	400	370		380	450	360	430	280	700	270	800	870	480	430	280	340	470	470	380	280
Eosinophils	80	30	80		120	250	60	200	280	180	204		100	310	80			60	300	410	170	170		410	400	90	210	70		390	0	150	190	160	30	120	80	120	400	0
Basophils	10	20	20		20	60	20	70	40	50			0	40	110			40	100	20	60	40		20	40	30	50	50		50	0	60	90	110	20	70	40	30	20	40
Platelets	183000	217000	92000	277000	65000	268000	69000	357000	208000	165000	203000	230000	257000	217000	394000	217000	119000	271000	377000	75000			103000	279000	296000	770000	116000	141000		118000	59000	105000	440000	260000	58000	64000	206000	183000	189000	24000
T cells	3021.77	1734.81	1569.06	1027.6	1204.07	1218	1717.54	1413.32	2021.61	1955.7	1816.96	1155	1850	1573.98	1531.53	2173.6	2233.8	2002.98	1894.2	1407.67	1701.34	1478.28	1358.3	1468.56	1821.92	778.72	1451.36	972.16	993.6	1558	1160	1069.17	2011.32	1186.57	1415.64	1414	2266.42	1597.9	1685.92	1257.36
CD4+ T cells	1698.23	872.609	759.425	739.872	559.893	773.43	901.708	791.459	1235.2	809.66	1104.71	810.81	980.5	920.778	921.981	1519.35	1302.31	1674.49	1132.73	972.7	1126.29	796.793	842.146	1130.79	1399.23	564.572	764.867	651.347	580.262	810.16	574.2	500.372	1184.67	561.248	941.401	757.904	1047.09	934.771	932.314	642.511
CD8+ T cells	713.138	676.576	662.143	192.161	540.627	314.244	709.344	527.168	679.261	907.445	456.057	264.495	743.7	517.839	375.225	549.921	540.58	272.405	689.489	319.541	513.805	554.355	403.415	270.215	338.877	179.106	580.544	167.212	370.613	581.134	458.2	286.538	659.713	416.486	436.017	465.206	958.696	487.36	546.238	506.716
B cells	353.363	179.718	105.777	145.6	138.777	180.25	232.1	168.566	200.028	300.12	164.723	145.05	337.5	439.56	411.06	309.4	394.4	240.207	126.5	215.83	334.1	95.836	124.44	291.18	199.184	88.908	119.568	103.664	52.44	158.26	116.8	171.13	242.506	115.276	216.2	274	385.71	179.93	295.55	290.68
NK cells	902.49	330.33	347.76	186.2	283.9	287	79.547	156.106	72.285	167.28	121.203	165	209.75	141.192	168.402	60.58	646	202.557	116.38	196.73	460.03	281.3	162.86	219.44	211.456	96.348	193.64	62.372	66.36	264.45	192	119.006	579.84	180.32	71.628	218	252.655	74.86	526.85	91.767
	αL-deficient (n=4, aged 14-67 yo)
Whole blood cells	7700	10490	14020	10910
Neutrophils	3560	5280	8380	5150
Lymphocytes	3460	3990	4580	4480
Monocytes	420	820	790	800
Eosinophils	150	390	260	470
Basophils	40	10	10	10
Platelets	208000	230000	205000	172000
T cells	2032.03	2649	3440	3897.6
CD4+ T cells	1443.52	1232	1868	2284.8
CD8+ T cells	588.51	1184	836	1702.4
B cells	345	423	310	313.6
NK cells	1083	718	522	448
Mann-Whitney test
Holm-Šídák
	Adjusted P Value
Whole blood cells	0.001945
Neutrophils	0.051675
Lymphocytes	0.001149
Monocytes	0.350823
Eosinophils	0.852022
Basophils	0.421531
Platelets	>0.999999
T cells	0.003182
CD4+ T cells	0.012552
CD8+ T cells	0.027403
B cells	0.126761
NK cells	0.016619
Figure 5H
	Controls (C, n=51)
T CD4+ Naive	13.6	46.8	36	33.7	33.2	23.9	53.3	33.9	18.1	26.4	48.4	54	48.4	6.56	45.4	21.3	43.4	45.8	24.4	65.6	23.3	63.6	64.9	58.7	53.2	29.8	43.4	54.3	52.6	26.2	22.3	52.2	67.8	36.9	51.6	15.4	49.8	17.6	41.2	41.6	16.1	52.9	46.6	40.7	41	53.3	21.6	49.2	55.4
T CD4+ CM	38.9	34	34.1	30.1	41.3	43.5	29.7	41.8	47.8	43.3	41.6	23.3	35.5	53.7	36.9	44.4	30	34.5	47.4	18.3	40.9	21.2	21.8	28.3	35	29.1	44.3	27.3	23.2	27.8	43.2	28.8	23.1	48.4	28.3	50.7	32.5	52.7	28.3	35.8	41.5	31.1	31.2	35.2	42.3	29.6	45.3	28.9	28.6
T CD4+ EM	36.8	10	15	22.8	14.5	20.2	5.76	13.8	22.5	19.1	7.25	7.24	7.38	30	9.45	20.6	17.8	8.57	20.6	7.7	24.1	3.91	4.81	9.29	10.3	33.3	9.23	10.9	12.8	38.1	17.6	13.8	5.63	11.7	11.9	22.2	10.6	15.4	20.2	13.4	24.9	11.4	10.7	10.3	11.5	7.38	25	11.2	5.4
T CD4+ EMRA	1.95	0.317	4.68	0.608	0.312	1.9	0.339	0.16	1.17	2.95	0.401	7.03	0.431	1.27	0.406	5.02	0.908	0.957	0.339	0.298	1.22	1.45	0.303	1.79	0.594	2.52	0.823	0.606	1.17	1.25	1.44	1.51	2.4	1.2	1.46	0.784	1.44	1.98	2.26	1.49	2.6	2.43	0.528	2.07	1.16	0.489	1.26	0.256	0.165
T CD8+ Naive	11.5	49.9	26.1	14	39.8	40.7	41.9	58.5	15.6	18	45.3	44.8	2.63	3.55	16.3	15.6	65.1	40.2	50.6	45	18.1	43.9	74.4	70	40.2	25.3	35.9	39.7	31.6	31.9	34.9	66.1	54.3	37.7	24.6	17.7	15.8	19	41	21	10.2	26.8	47.4	57.2	36.5	69.7	42.6	27.7	64.9
T CD8+ CM	9.53	7.63	10.5	7.95	5.9	13.1	9.85	8.02	11.2	12.5	7.07	1.63	3.76	9.92	13.1	13.9	4.78	8.23	8.83	6.94	9.67	15.8	4.31	4.53	9.85	4.98	8.04	5.59	4.05	3.87	8.28	5.34	9.78	12.5	8.37	9.15	6.85	17.2	4.57	7.96	5.09	6.12	7.01	5.6	14.3	4.57	8.24	3.89	5.32
T CD8+ EM	64.1	24.9	39.6	44.3	26.9	23.7	33.6	26.1	56	24.9	28.5	10.7	75.9	37.2	40.2	46.7	25.5	33	29.3	37.9	55.9	24.1	14.8	18.1	31.7	35.6	34.7	49.8	31.8	20.6	39.8	22.3	27	40.7	34.8	29.5	29.7	41.8	41.6	51.7	60	48.6	30.9	29.9	39.7	18.9	32.4	51.3	23.4
T CD8+ EMRA	14.8	17.6	23.8	33.7	27.4	22.5	14.7	7.36	17.2	44.6	19.1	42.8	17.7	49.3	30.3	23.8	4.57	18.5	11.4	10.2	16.4	16.1	6.51	7.34	18.3	34.2	21.4	4.95	32.5	43.6	17.1	6.21	8.93	9.17	32.2	43.7	47.6	22	12.8	19.3	24.7	18.5	14.6	7.27	9.41	6.88	16.7	17.1	6.43
	Travel controls (TC, n=6)
T CD4+ Naive	39.4	19.6	29.3	13.6	44	18.7
T CD4+ CM	40.7	48	41.5	38.9	41.6	45.7
T CD4+ EM	19.9	30.8	20.5	36.8	13.7	35.5
T CD4+ EMRA	0.033	1.64	0.323	1.95	0.79	0.12
T CD8+ Naive	41.1	20.5	33.6	11.5	35.5	34.5
T CD8+ CM	13.6	7.82	9.58	9.53	14.9	13.1
T CD8+ EM	19.9	49	37.2	64.1	24.5	49.2
T CD8+ EMRA	16.8	22.6	19.7	14.8	20.5	3.23
	αL-deficient (P, n=6)
T CD4+ Naive	8.5	18	30.1	2.13	13.6	15.1
T CD4+ CM	31.8	34	27.8	33	17.4	38.5
T CD4+ EM	59.4	47	16.2	30.7	34.8	45.5
T CD4+ EMRA	0.24	0.6	1.5	1.37	34.2	0.87
T CD8+ Naive	19.5	71	36.5	3.53	13.4	14.3
T CD8+ CM	13.8	10	5.95	17.7	14.5	14.7
T CD8+ EM	58.3	16	49.2	68.2	28.7	39.5
T CD8+ EMRA	8.44	3	8.35	10.6	34.6	28.2
Two-way ANOVA	Ordinary		Alpha	0.05
Tukey's multiple comparisons test
	Adjusted P Value		Adjusted P Value
Naive	CD4+		CD8+
C vs. P	<0.0001	****	0.1527	ns
C vs. TC	0.0063	**	0.3837	ns
P vs. TC	0.063	ns	0.9151	ns
CM
C vs. P	0.5273	ns	0.6727	ns
C vs. TC	0.1652	ns	0.813	ns
P vs. TC	0.0788	ns	0.983	ns
EM
C vs. P	<0.0001	****	0.338	ns
C vs. TC	0.0237	*	0.6133	ns
P vs. TC	0.0664	ns	0.9356	ns
EMRA
C vs. P	0.4612	ns	0.7359	ns
C vs. TC	0.9888	ns	0.8106	ns
P vs. TC	0.5806	ns	0.9949	ns
Figure 5I
Controls (C, n=51)	8.46	8.35	9.89	12.6	10.2	10.4	10.3	10.2	10.6	7.79	2.18	8.31	8.1	8.39	7.54	8.39	8.08	9.83	7.2	7.99	10.2	9.96	8.04	1.54	0.948	5.01	2.13	6.9	10.3	6.79	14.3	3.13	1.21	1.98	6.85	10.8	5.64	11.9	7.71	7.37	14.8	2.37	10.9	11.3	3.72	9.28	6.27	10.1	10.1
Travel controls (TC, n=6)	7.32	7.58	8.46	4.39	3.64	7
αL-deficient (P, n=6)	15	23.6	24.1	32.8	47	32
Kruskal-Wallis test
Dunn's multiple comparisons test
	Adjusted P Value
C vs. P	0.0004	***
C vs. TC	0.6232	ns
P vs. TC	0.0004	***
Figure 5J
	Controls (C, n=51)
Th1	33.8	33.4	33.4	42.1	37.4	47.6	22.5	28.8	29.3	40.2	12	8.66	21.1	37.1	28.1	35.1	29.6	10.3	5.93	12.3	32.7	23.5	7.72	6.48	3.16	59.9	2.92	11.2	13.5	16.3	40	10.2	0.272	0.653	37.2	34.4	14.3	16.1	43.3	42.9	31.4	5.5	17.1	11	3.18	26.1	42.1	24.5	26.9
Th1*	28.3	19.6	22.6	18.6	20.7	20.7	18.4	29.7	27.8	18.6	35.9	49.3	27.1	20.3	16.3	22.8	25.9	36.4	46.5	41.2	26	21.8	27.2	41.7	45.3	1.79	42.6	38.7	39.2	55.3	5.55	42.1	36.3	43.4	21.6	21.4	38.9	26.2	4.68	12.2	21.5	36.8	24	42.1	56.6	25.3	21.8	21.5	18.3
Th2	6.33	8.28	5.14	5.22	4	4.99	10.4	4.35	7.79	8.14	2.78	0.886	5.13	3.74	12.9	4.67	5.5	1.09	1.62	1.23	7.07	5.76	2.83	1.29	0.332	5.24	0.92	1.15	0.946	0.795	4.83	1.62	0.243	0.376	6.63	3.81	1.08	4.06	5.78	4.47	5.11	1.76	2.54	2.46	1.38	4.02	5.89	6.29	5.76
Th17	4.51	3.9	7.09	2.76	1.62	1.44	7.46	3.9	6.32	3.8	9.59	6.49	7.23	4.59	4.04	5.39	3.23	10.9	9.6	5.58	4.16	4.9	11.7	11.4	12.2	1.42	10.6	5.08	6.4	4.92	2.58	12.6	19.9	17.5	4.25	5.13	6.86	9.26	1.25	1.97	3.93	10.2	13.5	12	12.6	7.65	5.32	4.86	4.09
Tfh	9.44	19	24.6	18.7	23.9	14.8	18.6	25	15.6	21.5	25	20.2	22.9	26.1	18.7	21	22.1	27.2	22.7	26.4	14.6	29.7	31.2	26.4	20.9	12	32.5	25.1	28.1	12.1	32.7	22	28	29	23	24	21.7	31.6	32.4	23.7	23.4	28.7	26.4	19.5	18.3	26.6	15.1	20.3	20.2
	Travel controls (TC, n=6)
Th1	14.7	25.5	33.8	13.575	15.198	5
Th1*	30.4	23.2	28.3	11	21	0.6
Th2	9.06	6.88	6.33	6.483	6.013	30.3
Th17	8.99	9.84	4.51	7.959	5.601	2
Tfh	15.8	13.2	9.44	28	12	3.4
	αL-deficient (P, n=6)
Th1	11.111	15.9	22.2	14.2	15.8	19.9
Th1*	22	8.9	19.2	23.3	31.6	23.4
Th2	4.557	24.9	6.26	5.57	18.9	9.4
Th17	12.953	6.3	11.6	3.98	7.6	5.6
Tfh	15	4.4	14.1	13.3	15.8	19.6
Two-way ANOVA	Ordinary		Alpha	0.05
Tukey's multiple comparisons test
	Adjusted P Value
Th1
C vs. P	0.1312	ns
C vs. TC	0.2647	ns
P vs. TC	0.958	ns
Th1*
C vs. P	0.1834	ns
C vs. TC	0.049	*
P vs. TC	0.8955	ns
Th2
C vs. P	0.1354	ns
C vs. TC	0.1982	ns
P vs. TC	0.9884	ns
Th17
C vs. P	0.9459	ns
C vs. TC	0.9968	ns
P vs. TC	0.9534	ns
Tfh
C vs. P	0.0517	ns
C vs. TC	0.0497	*
P vs. TC	>0.9999	ns
Figure 5L
	C1	C2	C3	C4	C5	C6	C7	C8	P1	P2
Richness	2197	2528	1962	3175	3550	1560	1149	2256	2262	1987
Shannon	7.48942	7.66768	7.35963	7.94216	8.02698	5.49104	6.29196	7.48264	7.13893	7.45916
Gini-Simpson	0.999029	0.999353	0.99884	0.999585	0.999558	0.914662	0.990637	0.998113	0.996983	0.999264
Unpaired t test
	P value
Richness	0.7763
Shannon	0.9052
Gini-Simpson	0.6393
Figure 5L
	HPV2	HPV6	HPV10	HPV11	HPV16	HPV18	HPV31	HPV33	HPV45	HPV52	HPV58	HPV27	HPV5	HPV8	HPV9	HPV12	HPV15	HPV17	HPV21	HPV22	HPV23	HPV24	HPV36	HPV38	HPV75	HPV80	HPV92	HPV93	HPV96	HPV4	HPV48	HPV50	HPV60	HPV88	HPV101	HPV103	HPV1	HPV41
C1	142	126	760	46	116	24	177	5	39	31	44	32	1	23	54	7	8	15	13	9	27	24	23	1	6	28	90	10	128	1385	4	86	22	4	68	70	22	1
C2	135	849	30	191	61	52	74	21	111	45	37	27	21	77	56	14	19	29	28	25	34	13	42	12	18	18	30	28	173	40	22	42	22	28	31	51	23	8
C3	302	98	107	81	102	119	42	33	60	66	60	81	15	156	180	25	95	66	61	42	72	42	129	18	20	50	158	49	262	240	37	124	42	24	148	69	32	32
C4	3279	112	136	104	92	1773	131	336	92	114	136	157	54	170	172	43	99	109	75	83	151	56	179	57	66	83	178	112	194	83	117	166	74	81	284	80	179	92
C5	516	71	154	57	63	172	35	15	225	56	29	59	21	108	76	12	13	24	56	47	56	11	44	1	5	15	53	18	76	528	4	46	14	5	121	55	17	13
C6	417	2637	87	1549	2378	132	194	352	107	80	363	209	3	42	61	7	12	87	145	15	46	1	93	162	9	10	45	10	69	41	19	33	9	6	25	30	23	43
C7	135	101	149	43	90	83	93	73	102	84	86	101	12	204	200	26	95	92	89	25	123	35	111	48	35	65	130	126	2379	49	119	156	61	90	96	81	359	92
C8	436	107	204	67	100	82	210	20	101	52	49	146	37	250	176	53	148	167	110	57	133	94	148	27	62	58	140	102	375	117	57	1053	54	35	500	190	1892	76
C9	201	55	45	47	33	22	73	26	24	31	25	23	27	95	115	6	43	73	21	25	50	22	59	19	27	27	79	32	105	49	34	80	25	25	65	40	480	14
C10	337	47	207	63	172	84	40	29	73	45	91	110	38	271	193	49	94	127	113	58	129	115	153	40	51	92	156	82	322	88	100	234	61	48	205	112	313	49
C11	311	33	14	6	4	1	1	1	1	1	1	1	18	15	133	283	140	62	120	1	1	1	30	1	90	96	93	4	144	1	1	29	1	1	25	1	6	1
C12	214	110	54	29	32	30	49	12	19	44	37	374	21	99	71	780	34	50	132	58	53	21	184	10	50	224	592	36	108	98	110	98	68	1	92	55	356	67
C13	297	1110	217	173	41	15	36	21	39	27	31	76	10	77	73	10	46	33	241	25	70	45	53	15	5	12	50	27	75	377	27	51	17	16	27	20	20	39
C14	251	41	126	31	28	26	57	1	1	29	2	30	5	107	67	1	132	5	38	10	15	9	58	15	18	24	116	21	92	287	9	274	1	3	28	345	830	1
C15	418	72	75	75	186	52	53	32	71	104	157	82	24	134	217	39	104	100	93	95	162	34	185	69	66	79	280	49	187	67	37	449	96	31	313	64	136	48
C16	112	13	40	123	28	4	18	1	1	1	11	19	9	30	201	36	39	446	16	14	122	10	29	184	1	11	20	78	81	71	59	54	6	1	39	5	23	1
C17	596	594	55	153	79	29	158	19	13	15	37	41	16	488	126	4	68	113	46	32	110	7	615	14	160	47	170	29	203	143	16	177	17	12	80	57	15	28
C18	305	8	40	15	46	15	508	39	9	11	18	67	8	26	33	1	9	54	4657	33	16	1	32	1	6	844	36	9	103	59	2214	30	1	11	86	1	74	1
C19	207	66	60	34	32	235	586	53	33	124	59	56	23	51	62	12	18	23	80	24	23	12	41	1	17	14	75	28	63	71	90	59	28	25	271	369	49	10
C20	77	43	27	18	46	18	10	1	1	19	20	1	1	41	93	1	26	33	17	16	24	1	77	1	16	579	21	8	97	79	26	59	2	1	46	18	739	25
R1	226	724	72	196	74	104	94	45	49	46	58	66	26	96	120	29	39	55	49	65	62	42	108	27	38	1076	118	61	247	186	82	82	35	32	171	95	52	108
R2	2099	206	51	105	72	51	397	35	50	50	35	96	38	204	122	40	40	34	99	47	40	367	170	16	467	96	103	244	95	82	29	80	47	25	153	97	33	45
R3	182	251	44	156	76	52	36	19	98	40	62	313	235	191	351	50	62	133	336	88	85	83	204	47	92	98	186	76	176	69	27	241	29	7	118	43	137	36
R4	65	83	1	17	1	32	142	1	1	1	1	10	16	50	15	1	1	2	3	1	1	1	7	98	1	1	34	1	16	11	2	1	33	112	22	1	814	30
ITGAL-/- P1	1	1	390	556	1	1	12	35	1	23	3164	43	1977	2936	1294	718	1302	2374	425	1292	562	1047	367	1381	1313	1286	3586	65	728	482	940	1775	237	16	1	31	175	689
ITGAL-/- P2	1	164	42	188	54	197	258	58	337	114	3	10	339	277	551	383	394	1053	322	209	283	838	1276	460	394	797	481	93	352	325	162	150	1	217	43	59	213	2
TMC6-/-	136	715	43	157	73	64	68	37	28	37	34	54	564	1576	370	469	1210	3034	513	185	191	301	499	519	722	1367	555	105	434	119	214	267	29	76	140	71	67	829
TMC6-/-	485	219	459	102	157	114	48	38	103	112	50	309	1217	2022	1830	717	1673	3843	4637	1551	815	1122	1670	1863	798	2956	1387	365	559	894	509	1233	79	130	642	619	48	1209
TMC6-/-	334	256	643	197	142	316	178	95	211	228	117	358	882	2012	2287	1463	1768	4220	4548	829	1363	2483	3124	2809	1202	2336	1948	1120	1756	275	547	669	82	284	442	347	552	100
TMC6-/-	492	261	487	93	81	153	59	687	106	40	131	473	6	53	41	13	10	597	900	38	34	8	32	40	14	97	53	59	108	22	89	40	5	1	123	32	451	750
CIB1-/-	531	588	185	174	75	247	376	75	116	95	108	153	563	407	392	47	532	482	443	318	1676	109	211	729	119	1406	647	94	477	179	87	601	59	45	173	171	63	36
CIB1-/-	161	447	97	219	84	154	3965	75	168	97	113	77	864	253	229	63	488	71	101	210	98	52	145	46	88	142	234	48	322	277	1597	290	56	44	318	223	76	41
CIB1-/-	5244	288	119	103	110	374	109	102	127	86	94	87	904	4995	1168	740	1430	314	1012	71	144	2132	3961	67	3635	439	174	383	118	110	281	134	36	134	537	307	64	72
CIB1-/-	81	3957	68	801	154	134	216	96	55	87	131	82	276	938	593	325	910	1637	1492	1213	447	1508	572	1281	515	931	382	101	366	423	79	117	156	51	248	115	116	525
CIB1-/-	559	1560	112	488	155	872	278	130	237	285	192	246	890	2842	2278	467	724	832	1194	1632	303	992	1118	998	469	1683	1282	240	711	859	688	638	105	210	518	507	268	311
CIB1-/-	353	1592	30	443	100	130	1459	62	83	48	89	126	818	1848	634	856	993	2853	2705	980	396	1064	1529	1535	474	1241	953	150	738	425	836	115	51	1	291	101	264	58
CIB1-/-	569	3676	1228	874	522	1080	1409	322	966	610	374	2092	365	1566	1031	592	1140	1735	1513	616	1058	649	1567	1742	615	943	1428	634	1480	550	236	2832	57	80	829	457	56	158
CIB1-/-	143	697	49	174	82	293	198	98	359	100	150	232	394	1868	1159	455	1558	4773	1003	1600	1022	887	902	2739	1020	1927	1595	203	1000	598	441	644	66	84	391	196	735	117
CIB1-/-	439	191	502	106	111	132	90	68	63	46	116	90	60	125	185	18	50	305	199	115	92	30	117	3715	70	47	174	57	99	863	55	78	49	20	219	60	81	25
CD28-/-	245	2078	106	643	209	66	60	40	62	104	213	134	28	141	175	40	62	177	124	70	197	24	282	26	112	96	369	40	221	37	49	573	65	12	440	117	30	61
CD28-/-	25	167	4	33	41	65	24	8	15	14	31	35	1	35	34	7	2	21	16	9	21	1	78	1	17	6	70	29	132	778	45	39	23	1	108	28	450	1
CD28-/-	558	435	34	143	68	118	81	78	68	67	132	72	48	107	110	27	23	36	42	29	38	24	102	1	62	40	201	62	244	63	13	112	26	15	307	103	35	13
IL7-/-	49	22	72	13	84	14	9	1	1	1	40	11	29	63	91	1	1	80	20	138	60	1	44	15	21	1	63	20	137	1	23	156	11	16	17	1	1	1
IL7-/-	138	1239	330	333	179	381	7748	1338	530	2553	1023	294	71	156	112	43	30	93	206	25	83	161	65	53	26	95	158	22	148	15	95	87	27	22	304	34	80	12
MAGT1-/-	286	238	90	130	40	75	56	73	70	78	1180	73	32	86	150	6	29	13	63	25	68	14	135	46	14	23	1121	15	59	27	1	65	278	161	107	40	34	1
MAGT1-/-	100	6	29	7	10	12	34	5	4	26	5	4	1	11	1	5	5	2	26	1	16	1	18	1	1	1	14	1	3	1	1	1	12	1	25	1	1	1
MAGT1-/-	83	540	31	111	64	23	84	35	24	65	25	97	44	34	143	250	155	163	50	118	102	17	45	126	30	595	102	81	76	15	13	54	23	12	96	23	32	15
CARMIL2-/-	114	147	29	120	176	32	47	7	18	31	54	63	39	79	78	22	38	82	89	40	23	34	78	46	36	30	61	22	69	113	31	47	7	13	49	6	876	38
CARMIL2-/-	427	194	133	135	183	144	95	46	77	88	65	126	42	135	130	44	73	62	138	63	84	58	94	124	65	177	211	45	332	134	76	105	33	26	214	92	183	10
CARMIL2-/-	27	21	35	40	40	20	27	23	18	15	24	6	17	99	20	9	12	34	29	227	403	15	13	772	21	1000	48	53	94	63	1	43	35	23	139	72	37	27
CARMIL2-/-	52	39	20	19	56	44	30	21	80	29	20	27	31	43	33	8	10	65	26	14	21	7	25	12	20	109	73	19	62	20	6	30	17	14	72	35	21	25
CARMIL2-/-	262	58	27	69	56	36	48	49	30	42	64	35	46	1254	51	137	25	19	37	65	36	8	45	15	37	73	122	52	92	75	10	75	16	22	76	27	61	27
CARMIL2-/-	254	118	36	76	95	234	75	67	41	78	74	55	28	106	80	34	32	134	63	58	45	37	82	10	47	43	77	41	102	79	18	63	36	18	105	32	187	37
CARMIL2-/-	209	123	90	93	60	47	35	17	31	72	67	64	1	51	91	10	16	4	1	22	42	10	41	1	6	9	72	25	60	31	3	35	36	1	82	25	20	14
CARMIL2-/-	13	1	1	7	19	3	56	1	1	1	1	1	6	5	1	1	1	1	1	1	1	1	1	1	27	1	7	1	19	1	1	1	7	1	14	1	1	1
CARMIL2-/-	279	498	40	78	38	25	151	28	22	21	36	25	41	29	41	30	14	48	42	18	41	12	31	9	23	36	196	33	102	28	8	126	23	14	75	18	7	40
CARMIL2-/-	95	19	12	17	36	78	13	6	10	12	17	9	7	11	17	18	2	1525	1	6	7	4	13	1	168	51	25	1	30	1	1	20	1	4	34	5	1	8
CARMIL2-/-	15	1	1	1	1	1	25	1	1	1	1	1	1	1	1	1	1	1	1	1	1	1	1	1	1	1	1	1	8	1	1	1	1	1	1	1	1	1
RRP1	1917	135	88	79	369	53	66	7	25	178	28	54	17	190	141	12	54	131	121	46	70	22	58	21	60	90	68	25	116	313	119	129	17	7	78	45	263	54
RRP2	2056	1442	1685	1653	1705	2260	2679	916	2558	1727	966	4232	139	810	992	140	350	1348	1710	333	1180	333	1416	1697	404	258	586	216	737	802	882	750	194	596	592	276	476	93
RRP3	807	3112	410	2542	2783	1976	1176	470	932	633	799	1052	33	276	137	204	127	473	245	79	201	208	191	214	119	81	331	63	376	159	68	165	29	95	152	186	87	55
RRP4	815	3722	699	3085	3961	1853	1547	629	1292	1168	903	1648	51	197	261	77	171	650	381	205	494	103	244	625	139	196	348	78	307	95	115	105	26	90	405	75	70	142
RRP5	1909	3932	2139	3531	4812	3908	3729	2042	2716	2804	2662	3988	396	2061	1760	649	1706	4721	1915	336	2068	322	1922	2865	1116	2521	2174	629	2065	347	286	749	86	345	274	191	140	234
RRP6	102	419	22	73	24	35	82	16	1	33	15	1	10	16	34	1	1	13	8	13	16	1	12	1	9	3	62	9	390	32	1	28	6	1	31	9	436	1
[truncated: 2 more columns]

## Sheet: Fig. 6
Figure 6A
	CD4+ memory		CD8+ memory
	unstim.	anti-CD3/28	unstim.	anti-CD3/28
LC1	1	10.5	1	32.8
LC2	1	13	1	39.5
LC3	1	7.1	1	13
LC4	1	5.8	1	28.7
LC5	1	18.4	1	27.9
LC6	1	15.8652	1	43.5791
TC1	1	10.9	1	28.2
TC2	1	10.4	1	28.6
TC3	1	9.3	1	10.6
TC4	1	14	1	31.5
TC5	1	11.6	1	17.7
TC6	1	13.8227	1	24.8422
TC7	1	15.7988	1	33.3438
TC8	1	16.7741	1	40.8624
P1	1	8.7	1	22.6
P2	1	11.5	1	34.8
P3	1	8.96691	1	25.1047
P4	1	10.6262	1	20.63	LC = Local controls
P5	1	15.0737	1	23.4805	TC = Travel controls
P6	1	12.2802	1	37.7901	P = Patients
Two-way ANOVA	Ordinary		Alpha	0.05
Tukey's multiple comparisons test
CD4+ memory	Predicted (LS) mean diff.	95.00% CI of diff.	Below threshold?	Summary	Adjusted P Value
unstim.
LC vs. TC	0	-3.205 to 3.205	No	ns	>0.9999
LC vs. P	0	-3.427 to 3.427	No	ns	>0.9999
TC vs. P	0	-3.205 to 3.205	No	ns	>0.9999
anti-CD3/28
LC vs. TC	-1.047	-4.252 to 2.158	No	ns	0.7054
LC vs. P	0.5864	-2.840 to 4.013	No	ns	0.9079
TC vs. P	1.633	-1.572 to 4.839	No	ns	0.4335
CD8+ memory	Predicted (LS) mean diff.	95.00% CI of diff.	Below threshold?	Summary	Adjusted P Value
unstim.
LC vs. TC	0	-8.617 to 8.617	No	ns	>0.9999
LC vs. P	0	-9.212 to 9.212	No	ns	>0.9999
TC vs. P	0	-8.617 to 8.617	No	ns	>0.9999
anti-CD3/28
LC vs. TC	3.957	-4.660 to 12.57	No	ns	0.5054
LC vs. P	3.512	-5.700 to 12.72	No	ns	0.6227
TC vs. P	-0.4448	-9.062 to 8.172	No	ns	0.9912
Figure 6B
CD4+ memory	TNF	IFNγ	IL-2	GM-CSF	IL-4	IL-17A	IL-9	IL-10
LC1	65.7	10.3	51.2	4.17	6.56	0.64	0.1	0.54
LC2	64.7	11.3	57.5	2.25	5.97	0.68	0.42	2.47
LC3	93.1	34.5	91.7	9.54	22.9	1.72	3.46	2.28
LC4	80.7	15.6	68.9	11	16.6	0.75	0.74	2.68
LC5	72.8	12.7	67.9	7.6	10.9	0.88	0.68	2.41
LC6	68.2	20.4	29.9	8.31	11.2	1.31	1.76	0.86
TC1	90.6	37.9	70.1	11.2	16.1	2.26	1.4	0.95
TC2	79.8	24.7	63.9	8.58	7.69	1.07	0.65	2.54
TC3	77	33.9	57.2	21.2	5.3	3.72	4.11	8.15
TC4	65.3	51.4	14.8	11.2	1.61	6.84	4.58	1.35
TC5	90.3	32.5	83.9	9.38	22.9	0.92	2.79	2.79
TC6	88.3	24.2	32.5	15.2	4.28	6.55	9.46	1.17
TC7	75.4	24.6	32.1	28.7	4.45	6.61	4.09	0.6
TC8	90	19.6	60.5	21.4	5.92	3.85	2.73	1.39
P1	94.7	25.2	84.9	20.9	8.09	1.19	0.55	0.67
P2	85.1	13.9	64.7	11.3	8.66	0.65	0.92	1.06
P3	75.3	25.3	33	29.9	5.08	6.81	9.49	1.15
P4	94.1	51.8	31.7	23.6	2.67	6.63	13.3	0.98	LC = Local controls
P5	82.5	36.2	59.6	23.8	12.7	5.82	6.24	2.9	TC = Travel controls
P6	86.9	23.1	55.2	25.4	7.62	2.9	12.8	4.04	P = Patients
CD8+ memory	TNF	IFNγ	IL-2	GM-CSF	IL-4	IL-17A	IL-9
LC1	86.8	48.8	65.2	8.48	5.59	0.45	0.18
LC2	74.3	47.6	47.3	1.84	3.1	0.12	0.21
LC3	91.6	47.2	82.2	8.71	5.61	0.13	1.25
LC4	89.5	52.5	63.3	6.98	6.82	0.32	0.16
LC5	72	33.5	70.7	6.3	4.54	0.1	1.76
LC6	80.6	67.6	9.46	15.8	3.31	0.1	2.29
TC1	95.2	71	59.7	15.1	3.94	0.14	0.92
TC2	81.1	62.4	53.6	8.75	1.25	0.2	0.26
TC3	65.5	65.3	15.3	15	0.99	0.66	2.62
TC4	77.8	72.2	5.37	5.81	0.96	1.99	1.84
TC5	92.6	66.9	76.3	8.86	9.5	0.47	2.29
TC6	90.1	75.7	9.05	13.7	1.47	17.9	4.69
TC7	88.2	54.9	11.8	15.1	0.66	6.13	0.66
TC8	84.8	58.6	20.5	21.4	3.47	1.38	6.17
P1	94.8	68.4	62.1	22.7	1.34	0.65	0.1
P2	74.8	36.7	59.7	13.6	3.94	0.17	1.22
P3	80.4	46.1	3.83	28.1	0.24	4.37	1.86
P4	90.4	51.6	12.3	17.9	2.82	5.21	10.7	LC = Local controls
P5	78.5	9.37	26.1	9.28	5.5	1.12	7.08	TC = Travel controls
P6	52.9	33.5	16	20.3	4.16	0.56	3.97	P = Patients
Two-way ANOVA	Ordinary
Tukey's multiple comparisons test
	Adjusted P Value
TNF	CD4+	CD8+
LC vs. TC	0.2965	0.9528
LC vs. P	0.0803	0.8488
TC vs. P	0.689	0.6542
IFNγ	CD4+	CD8+
LC vs. TC	0.029	0.0376
LC vs. P	0.0959	0.4421
TC vs. P	0.9345	0.0007
IL-2	CD4+	CD8+
LC vs. TC	0.1856	0.0007
LC vs. P	0.5017	0.0008
TC vs. P	0.8395	0.9736
GM-CSF	CD4+
LC vs. TC	0.2279	0.7324
LC vs. P	0.0201	0.2884
TC vs. P	0.4227	0.6635
IL-4	CD4+
LC vs. TC	0.7493	0.9479
LC vs. P	0.6626	0.9633
TC vs. P	0.9779	0.9994
IL-17A	CD4+
LC vs. TC	0.8389	0.8625
LC vs. P	0.8555	0.9641
TC vs. P	>0.9999	0.968
IL-9	CD4+
LC vs. TC	0.8808	0.9733
LC vs. P	0.5356	0.8933
TC vs. P	0.7861	0.9628
IL-10	CD4+
LC vs. TC	0.9952
LC vs. P	>0.9999
TC vs. P	0.9936
Figure 6C
	TNF		IFNγ		IL-2		GM-CSF		IL-4		IL-17A		IL-9		IL-10
	CLA-	CLA+	CLA-	CLA+	CLA-	CLA+	CLA-	CLA+	CLA-	CLA+	CLA-	CLA+	CLA-	CLA+	CLA-	CLA+
C1	64.8	88.5	10.8	19.7	49.2	88.8	3.78	18.1	6.12	19.4	0.64	2.31	0.1	1.78	0.55	1.24
C2	64.2	81	14.9	8.21	43.8	75.1	2.07	5.2	6.39	9.1	0.61	3.32	0.16	2.28	3.98	6.58
C3	91.9	94.5	33.7	13.9	89.2	96.4	8.57	22.8	24.3	27.7	2.12	3.73	1.59	16.5	2.17	4.63
C4	79.1	90	16.1	11.6	66.6	88	10.1	20.9	16.6	26.1	0.82	2.32	0.44	3.39	3.02	5
C5	71.5	74.7	12.6	11.2	65.4	85.5	7.12	12.4	9.91	14.9	0.81	3.21	0.43	4.82	2.21	3.61
C6	66.6	89.2	20.2	35.3	28.1	25.6	6.84	12.9	9.7	23.5	1.09	6.04	0.76	8.46	0.71	4.38
C7	90.2	86.7	39.7	23.8	78	86.6	12.1	23.1	16.3	20	2.4	4.91	0.99	6.04	1.09	1.79
C8	78.9	89.3	26.8	17.3	61.1	86	7.93	25.1	6.45	12.9	0.96	7.38	0.32	1.48	1.69	13.3
C9	74.3	78.1	29	53.1	57.6	30.5	18.3	34.8	4.33	11.1	3.62	8.54	2.51	11	6.26	26.4
C10	60.5	68.8	51.6	45.7	13.3	21.8	9.76	15.6	1.17	3.53	7.87	21.4	1.67	12.4	1.86	4.38
C11	90.5	94.1	37	19.4	83.5	94.1	9.16	15.9	22.9	31.7	1.15	1.88	1.85	12.6	3.1	5.91
C12	87.9	90.9	29.9	25.1	31.8	29.4	13.6	17.4	3.91	5.12	4.66	11.8	2.42	17.5	0.88	2.06
C13	82.5	78	33.5	31.9	28.5	35.8	24	38.2	4.75	4.61	3.26	13.3	0.59	8.12	1.48	1.85
C14	87.5	82	19	21.9	54.1	46	18.2	20.7	4.35	8.99	3.59	9.35	1.61	11	1.37	3.06
P1	89.9	85.6	24.9	15.1	76.4	77.2	21.1	27.9	5.82	8.13	0.86	2.31	0.26	0.91	0.78	1.01
P2	79.3	82.4	13.3	6.64	55.3	71.2	8.39	12.5	6.85	7.51	0.43	1.16	0.2	1.64	1.21	0.82
P3	77.1	65.4	29.3	15.5	30.3	21.5	26.7	19.9	4.79	2.58	4.62	6.96	4.11	9.54	1.2	1.59
P4	85.7	89.3	52.4	31	18.3	30.5	12.5	25.4	1.24	3.77	2.26	10.3	3.63	18.6	0.44	2.08
P5	66.3	66.8	16	10.4	27	17.9	11.9	5.22	2.65	5.43	3.11	3.02	1.79	4.06	1.19	2.37
P6	72.3	77.3	16.4	18.2	45.1	32.1	17.3	18.1	4.78	7.42	2.01	4.3	5.19	14.9	2.58	5.33
Mann-Whitney test
Holm-Šídák
		TNF	IFNγ	IL-2	GM-CSF	IL-4	IL-17A	IL-9	IL-10
Adjusted P Value	CLA-	>0.999999	0.71806	0.274045	0.206724	0.178586	0.904386	0.42105	0.152838
	CLA+	0.250364	0.282317	0.151282	0.918679	0.030517	0.538365	0.826935	0.115692
Figure 6D
	IL-2	TNF	IFNg	IL-4	IL-5	IL-13	IL-17A	IL-17F	IL-22	IL-9	IL-10
LC1	979.17	916.7	4128.82	31.81	28.75	76.87	10	10	51.88	16.59	172.37
LC2	3455.86	302.5	7937.61	64.21	370.49	450.16	10	18.56	161.48	59.14	234.03
LC3	2187.09	2979.6	6992.06	92.27	549.52	622.42	11.05	16.35	137.74	32.34	328.53
LC4	899.1	6376.65	5337.61	169.29	619.57	985.39	35.07	44.08	64.51	116.13	727.74
LC5	3158.88	1954.68	12003.8	183.52	1152.38	1595.39	15.54	34.59	164.97	120.4	1532.12
LC6	4643.59	10388.4	23971.3	365.49	1352.11	1598.07	38.89	12.65	145.57	288.19	2052.9
TC1	6349.3	938.65	14020.2	87.71	301.74	343.28	35.9	31.69	246.33	71.64	335.18
TC2	3667.04	931.16	4598.99	62.38	215.17	265.71	14.9	10	46.63	35.7	171.75
TC3	3493.77	9534.29	75000	502.38	763.16	1075.11	213.41	418.99	546.36	334.17	7163.27
TC4	2086.31	563.54	8340.19	27.58	48.97	305.88	58.48	89.16	499.41	127.77	166.67
TC5	2748.14	1013.71	21900	91.07	197.25	486.55	12.89	49.65	74.67	122.39	109.07
TC6	3106.17	1237.23	5349.05	90.1	326.7	725.94	14.21	10	49.81	52.13	120.27
P1	256.26	3653.51	7789.95	61.43	112.57	359.33	60.96	56.05	118.63	92.4	2016.53
P2	4583.41	5013.24	34409.4	490.5	1161.1	2512.11	64.26	94.7	314.79	352.47	2766.69
P3	481.01	59.37	2616.04	17.69	56.87	242.44	11.7	17.6	38.69	42.59	38.43
P4	3202.12	637.56	17306.4	81.03	439.49	949.65	34.83	76.87	125.03	294.39	131.16	LC = Local controls
P5	3871.58	4387.29	7336.46	425.85	596.86	3257.91	40.99	10	85.06	225.72	326.38	TC = Travel controls
P6	3847.86	6135.18	33785.3	511.84	1146.87	2436.64	58.39	88.27	277.1	370.63	3235.67	P = Patients
Two-way ANOVA	Ordinary		Alpha	0.05
Tukey's multiple comparisons test
	Predicted (LS) mean diff.	95.00% CI of diff.	Below threshold?	Summary	Adjusted P Value
IL-2
LC vs. TC	-1021	-8650 to 6608	No	ns	0.9463
LC vs. P	-153.1	-7782 to 7476	No	ns	0.9988
TC vs. P	868.1	-6761 to 8497	No	ns	0.9609
TNF
LC vs. TC	1450	-6179 to 9079	No	ns	0.8947
LC vs. P	505.4	-7123 to 8134	No	ns	0.9866
TC vs. P	-944.6	-8573 to 6684	No	ns	0.9538
IFNg
LC vs. TC	-11473	-19102 to -3844	Yes	**	0.0014
LC vs. P	-7145	-14774 to 483.4	No	ns	0.0716
TC vs. P	4327	-3301 to 11956	No	ns	0.3743
IL-4
LC vs. TC	7.562	-7621 to 7636	No	ns	>0.9999
LC vs. P	-113.6	-7742 to 7515	No	ns	0.9993
TC vs. P	-121.2	-7750 to 7508	No	ns	0.9992
IL-5
LC vs. TC	370	-7259 to 7999	No	ns	0.9928
LC vs. P	93.18	-7536 to 7722	No	ns	0.9995
TC vs. P	-276.8	-7906 to 7352	No	ns	0.9959
IL-13
LC vs. TC	354.3	-7274 to 7983	No	ns	0.9934
LC vs. P	-738.3	-8367 to 6890	No	ns	0.9715
TC vs. P	-1093	-8721 to 6536	No	ns	0.9387
IL-17A
LC vs. TC	-38.21	-7667 to 7591	No	ns	>0.9999
LC vs. P	-25.1	-7654 to 7604	No	ns	>0.9999
TC vs. P	13.11	-7616 to 7642	No	ns	>0.9999
IL-17F
LC vs. TC	-78.88	-7708 to 7550	No	ns	0.9997
LC vs. P	-34.54	-7663 to 7594	No	ns	>0.9999
TC vs. P	44.33	-7584 to 7673	No	ns	0.9999
IL-22
LC vs. TC	-122.8	-7752 to 7506	No	ns	0.9992
LC vs. P	-38.86	-7668 to 7590	No	ns	>0.9999
TC vs. P	83.99	-7545 to 7713	No	ns	0.9996
IL-9
LC vs. TC	-18.5	-7647 to 7610	No	ns	>0.9999
LC vs. P	-124.2	-7753 to 7505	No	ns	0.9992
TC vs. P	-105.7	-7735 to 7523	No	ns	0.9994
IL-10
LC vs. TC	-503.1	-8132 to 7126	No	ns	0.9867
LC vs. P	-577.9	-8207 to 7051	No	ns	0.9825
TC vs. P	-74.77	-7704 to 7554	No	ns	0.9997
Figure 6E
		LC										TC								P
no DC	CD4+	1	1	1	1	1						1	1	1	1					1	1	1
DC:T 1:20	CD4+	3	11	4.8	15.1	20.1476	8.25623	17.2812	8.81962	10.9	15.1	1	7.9	12.1	12.1945	13.635	8.5	15.6	1.2	1	1.7	12.3208	3.7501	1.4	1.9
DC:T 1:2	CD4+	14.7	15.3	7.7	10.1	5.63586	10.2655	11.5884	13.859	15.7	17.8	11.9	16.2	28.1	7.62782	16.7751	13	7.8	7.2	16.3	8.1	9.5848	11.5194	9.3	4.9
no DC	CD8+	1	1	1	1	1						1	1	1	1					1	1	1				LC = T cells from Local controls
DC:T 1:20	CD8+	1	1.8	4.1	8.1	9.96253	2.4862	6.41056	2.30877	16.6	3	1	2.3	2.7	7.29012	7.9167	6.8	4.8	1	11.5	2.3	10.7605	4.5597	11.4	6.6	TC = T cells from Travel controls
DC:T 1:2	CD8+	8.7	2.3	6.3	5.9	9.00331	5.12653	4.94364	5.98294	5.6	5	3.9	7.7	10.9	7.54952	12.7865	3.9	7.4	5.4	41.6	4.9	11.2648	12.5723	39.5	6.1	P = T cells from Patients
Two-way ANOVA	Ordinary
Tukey's multiple comparisons test
	Adjusted P Value
DC:T 1:20	CD4+	CD8+
LC vs. TC	0.4989	0.8756
LC vs. P	0.0044	0.7283
TC vs. P	0.0821	0.4823
DC:T 1:2	CD4+	CD8+
LC vs. TC	0.8143	0.8385
LC vs. P	0.5848	0.0001
TC vs. P	0.3054	0.0011
Figure 6F
		DCs from HD							DCs from P1
no DC	CD4+	1	1	1	1	1	1	1	1	1	1	1	1	1	1
DC:T 1:20	CD4+	6.9	13.1	6.7	15.4	1.5	8.3	11	5.1	5.6	7.3	14.2	4	5.1	3.9
DC:T 1:2	CD4+	14.7	15.3	7.7	10.1	11.9	16.2	28.1	10.8	14.6	4.8	4.6	9.7	10.5	19.3
no DC	CD8+	1	1	1	1	1	1	1	1	1	1	1	1	1	1
DC:T 1:20	CD8+	8.8	2.4	5.5	6.4	1.2	5.3	1.6	5.1	1	4.5	16.3	1.2	2.2	11.8
DC:T 1:2	CD8+	8.7	2.3	6.3	5.9	3.9	7.7	10.9	6.2	3.8	6	2.4	3.7	6.7	9.8
Mann-Whitney test
Holm-Šídák
	Adjusted P Value
	CD4+	CD8+
no DC	>0.999999	>0.999999
DC:T 1:20	0.481032	0.972222
DC:T 1:2	0.481032	0.899433

## Sheet: Fig. 7
Figure 7E
	C1	C2	C3	C4	C5	C6	C7	C8	C9	C10	C11	C12	C13	C14
CLA-	20055	16308	17874	26261	16001	18248	23218	14239	18151	21852	22859	14484	14792	16888
CLA+	3952	3409	2737	5115	3685	2856	3220	2704	5803	4397	5337	3033	3344	3254
CCR10-	22029	16268	16342	28181	15023	19251	21116	15542	18392	22887	21556	14423	14376	17273
CCR10+	1704	1602	1907	2343	1818	1682	2071	1328	3240	2899	2433	1702	1352	1544
CCR4-	23689	17032	20933	29328	16947	22061	24457	15183	18727	22648	24466	16225	14936	18879
CCR4+	3866	4102	2757	5315	4002	3181	3879	1509	5324	5321	5953	2884	2464	2717
Unpaired t tests with Welch’s correction for unequal variances
	CLA+	CCR10+	CCR4+
	vs.	vs.	vs.
	CLA-	CCR10-	CCR4-
P value	<0.0001	<0.0001	<0.0001
	Two-tailed	Two-tailed	Two-tailed
Figure 7F
Positive cells (%)		C1	C2	C3	C4	C5	C6	C7	C8	C9	C10	C11	C12	C13	C14
	Skin	16.8	17.7	24.2	27.4	17.1	18.9	29.7	8.92	35.8	31.7	29.6	17.4	14.6	11
CD4 (Foxp3-) T EM	Gut	100	100	100	100	100	100	100	100	100	100	100	100	100	100
	Other	81	80.2	88.9	90.7	81	83.7	94	85.3	90	96.1	90.9	88.7	86.6	83
	Skin	13.3	11.8	6.91	22.2	16.2	8.78	19.6	4.99	20.9	12.8	20.6	11
Treg T EM	Gut	90.3	100	75	87.9	96.3	88.9	90.7	79.2	100	90.9	97	94.1
	Other	68.2	83.6	50.9	72.6	65.4	61.9	65.3	52.1	70.5	50.6	69.7	59.3
	Skin	31.9	16	67.8	25.8	34.4	32.3	35.1	25.2	35.7	40.3	37.2	35.6	15.8	25.7
CD8 T EM	Gut	100	100	100	100	100	100	100	100	100	100	100	100	100	100
	Other	97.5	99.2	99.6	99.1	97.8	98.1	99.4	99	98.7	97.9	99.5	97	96	96.3
One-way ANOVA	ordinary
Tukey's multiple comparisons test
	Adjusted P Value
	CD4	Treg	CD8
Skin vs. Gut	<0.0001	<0.0001	<0.0001
Skin vs. Other	<0.0001	<0.0001	<0.0001
Gut vs. Other	<0.0001	<0.0001	0.796
gMFI		C1	C2	C3	C4	C5	C6	C7	C8	C9	C10	C11	C12	C13	C14
	Skin	2061	2306	2851	3658	2182	2378	3416	1505	4049	3842	3803	2471	2091	1625
CD4 (Foxp3-) T EM	Gut	31516	32551	33833	33934	33241	30837	34061	25926	28026	28955	34040	31909	24613	27582
	Other	17508	21145	13256	23958	14631	11487	29305	11290	16102	22886	30701	17024	13062	12790
	Skin	1787	1558	1060	2946	1787	1296	2085	941	2554	2575	2538	1544
Treg T EM	Gut	17674	22864	14223	20371	21860	16003	17820	13423	20655	17343	21436	20195
	Other	8017	13326	5843	11848	7542	7322	6592	5276	8695	5803	8217	6816
	Skin	3497	2596	8424	3698	4284	4645	4450	3237	4708	5206	4839	4612	2460	3406
CD8 T EM	Gut	18683	24683	20376	27778	20913	19591	22751	17673	19710	19804	22135	26929	18862	17304
	Other	21845	22370	17644	31059	16681	14999	23962	14785	20973	26391	27810	17268	14475	11615
Brown-Forsythe ANOVA
Dunnett's T3 correction
	Adjusted P Value
	CD4	Treg	CD8
Skin vs. Gut	<0.0001	<0.0001	<0.0001
Skin vs. Other	<0.0001	<0.0001	<0.0001
Gut vs. Other	<0.0001	<0.0001	0.8982
Figure 7G
	FUT7	B4GALT1	CCR10	ITGA4
PBMC	1.13592	-1.08026	0.761388	0.622194
Bone marrow	-0.410479	-0.776679	-0.397596	1.18733
Thymus	-0.262661	-0.734966	-0.655148	-1.02597
Lymph node	-0.569668	-0.162566	-0.622954	0.304192
Spleen	-0.501444	0.42142	-0.397596	0.355072
Skin	3.63746	3.05863	3.27252	-2.29616
Tongue	1.48841	-0.225136	1.14772	-1.64743
Esophagus	-0.592409	-0.178788	0.664806	0.683977
Stomach	-0.592409	1.01468	-0.558566	1.47807
Colon	-0.592409	-0.378085	-0.59076	0.671257
Endometrium	-0.524186	0.55583	-0.558566	-0.43539
Fallopian tube	-0.512815	1.9764	-0.719536	1.01288
Lung	-0.0579902	-0.308563	-0.494178	-0.235503
Kidney	-0.092102	-0.934263	-0.622954	0.060693
Salivary gland	-0.0693608	-0.702522	-0.719536	-1.09683
Breast	-0.535556	-0.352594	0.117508	0.220603
Prostate	-0.444591	-0.524082	-0.848312	-0.0810451
Liver	0.249017	-0.49859	-0.301014	-0.846067
Vascular	-0.455962	-0.602873	-0.0112679	-0.471733
Skeletal muscle	-0.296773	0.433007	1.53404	1.53986
Figure 7I
Adhesion		C1	C2	C3	C4	C5	C6
	Skin	44.98	32.4	37.53	22.12	47.73	41.8
ICAM-1	Gut	23.19	18.23	30.66	24.77	16.98	25.65
	Other	40.04	52.21	42.65	40.55	30.77	55.68
	Skin	5.84	3.82	2.59	0.7	2.29	1.12
VCAM-1	Gut	28.07	24.13	33.3	19.83	13.41	23.68
	Other	50.59	61.71	33.25	49.01	24.63	59.84
	Skin	0	0	0	0	0.71	0
MadCAM-1	Gut	29.8	18.99	30.92	49.31	27.73	31.66
	Other	0	0	0	0	0.71	0
	Skin	0	0	0	0	0	0
IgG	Gut	0.65	0.42	0	1.8	0	0
	Other	0	0.17	0.22	0.21	0	0
One-way ANOVA	ordinary
Tukey's multiple comparisons test
	Adjusted P Value
	ICAM-1	MadCAM	IgG
Skin vs. Other	0.4357	>0.9999	0.9071
Skin vs. Gut	0.0183	<0.0001	0.142
Other vs. Gut	0.0015	<0.0001	0.2775
Brown-Forsythe ANOVA
Dunnett's T3 correction
	Adjusted P Value
	VCAM-1
Skin vs. Other	0.0021
Skin vs. Gut	0.001
Other vs. Gut	0.03

## Sheet: Fig. 8
Figure 8A
% Total CD3	Controls (n=20)																				αL-deficient (n=6)
CD3	14	15	9	10	9	8	9	10	5	13	7	17	11	7	13	12	5	22	12	12	34	42	73	37	29	36
CD4	13	11	8	9	7	6	8	9	4	12	6	15	11	6	5	7	5	17	9	9	29	27	43	24	20	29
CD8	0.7	1.1	0.2	0.4	0.3	0.5	0.4	0.5	0.3	1.4	0.4	1.3	1.1	0.4	1.5	0.9	0.7	2.7	1.9	0.5	3	12	28	8	4.6	3.6
Mann-Whitney test
Holm-Šídák
	Adjusted P Value
CD3	1.3e-05
CD4	1.3e-05
CD8	1.3e-05
Figure 8C
Skin-tropic (%)		Controls (n=20)																				αL-deficient (n=6)
	N	0.1	0.1	0.2	0.13	0.1	0.1	0.17	0.15	0.1	0.1	0.1	0.31	0.11	0.22	0.1	0.1	0.1	0.1	0.11	0.1	0.1	0.14	0.4	0.1	0.11	0.1
CD4 (Foxp3-)	CM	0.53	0.41	1.15	1.2	0.69	0.84	1.09	0.95	0.36	2.54	0.77	2.05	1.49	1.28	1.56	2.7	0.87	1.05	3.47	1.93	4.08	7.89	7.54	9.74	1.87	3.29
	EM	2.18	1.43	2.11	1.48	0.64	1.32	0.41	1.65	3.32	2.71	1.46	1.85	3.36	0.85	1.72	2.49	1.83	1.15	1.76	2.41	9.89	17.03	10.32	6.9	6.78	9.58
	N	0.1	0.1	0.1	0.1	0.1	0.1	0.1	0.1	0.1	0.1	0.1	0.1	0.1	0.1	0.1	0.1	0.1	0.1	0.1	0.1	0.1	0.1	0.1	0.11	0.1	0.14
Treg	CM	0.47	0.37	0.5	0.68	0.2	0.5	0.4	0.38	0.21	0.31	0.46	0.86	0.21	0.17	0.17	0.2	0.18	0.1	0.13	0.22	0.61	3.11	5.16	4.84	14.29	3.57
	EM	1.51	0.54	2.11	1.59	0.26	1.21	1.63	1.22	0.74	1.43	1.01	1.08	0.85	0.93	0.39	0.64	0.36	0.37	0.59	0.39	6.45	15.87	6.75	4.21	23.49	16.74
	N	0.1	0.1	0.1	0.1	0.1	0.1	0.1	0.1	0.1	0.1	0.1	0.1	0.1	0.1	0.1	0.16	0.1	0.1	0.19	0.14	0.1	0.1	0.1	0.1	0.1	0.19
CD8	CM	0.16	1.11	0.1	0.58	0.7	0.24	0.17	0.12	0.1	0.22	0.14	0.1	0.28	0.41	0.44	1.3	0.24	0.13	0.73	2.51	0.19	0.44	0.85	14.02	7.81	5.05
	EM	0.81	0.9	0.92	0.98	0.91	0.37	0.25	0.53	0.68	0.51	1.88	0.43	0.5	0.26	0.5	1.4	0.1	0.37	0.41	1.54	1.54	2.88	0.85	14.39	18.35	4.04
	EMRA	0.1	0.1	0.1	0.1	0.1	0.1	0.1	0.1	0.1	0.1	0.1	0.1	0.1	0.1	0.1	0.1	0.1	0.1	0.1	0.1	0.14	0.1	1.87	1.23	20.01	0.34	Note: Values ≤ 0.1 are reported as 0.1
Mann-Whitney test
Holm-Šídák
	Adjusted P Value
	CD4	Treg	CD8
N	0.736698	0.046154	0.771237
CM	0.000521	6.1e-05	0.032977
EM	2.6e-05	2.6e-05	0.001784
EMRA	N.A	N.A	0.000365
Figure 8D
Gut-tropic (%)		Controls (n=20)																				αL-deficient (n=6)
CD4 (Foxp3-)	CM	7.6	10.12	9.02	9.75	9.56	12.95	5.72	4.26	6.88	5.62	10.45	3.74	1.79	3.63	2.85	5.24	4.24	6.56	6.5	10.36	3	4.32	1.59	2.33	1.04	5.72
	EM	7.77	2	2.19	4.57	1.64	4.85	1.69	2.63	4.88	1.97	3.93	1.19	2.12	1.29	3.75	2.06	4.56	1.92	4.64	2.11	2	2.62	1.59	1.91	1.56	1.93
Treg	CM	0.1	0.85	0.17	0.55	0.11	0.29	0.08	0.07	0.14	0.11	0.24	0.1	0.07	0.1	0.05	0.19	0.1	0.14	0.16	0.14	0.09	0.08	0.21	0.02	0.06	0.11
	EM	0.04	0.16	0.03	0.07	0.02	0.03	0.03	0.02	0.03	0.05	0.06	0.02	0.02	0.05	0.02	0.1	0.02	0.05	0.2	0.08	0.05	0.04	0.15	0.02	0.05	0.1
CD8	CM	2.11	2.34	4.41	5.83	2.37	4.08	0.98	2.92	1.69	2.87	2.71	1.49	1.48	2.69	2.07	1.26	1.06	1.34	3.11	1.52	1.1	2.06	4.09	4.42	0.42	2.21
	EM	18.36	5.55	10.44	16.14	15.38	13.04	10.78	9.6	8.06	11.18	8.92	12.5	12.41	16.87	4.48	4.39	5.09	2.47	12.22	4.49	6.03	2.03	2.9	5.01	0.37	2.39
	EMRA	0.63	13.16	0.19	1.91	0.46	0.36	22.03	2.19	0.92	2.81	1.84	28.4	2.41	0.63	0.53	5.97	0.28	0.61	0.21	1.08	0.28	0.11	1.87	1.01	2.94	5.5
Mann-Whitney test
Holm-Šídák
	Adjusted P Value
	CD4	Treg	CD8
CM	0.014239	0.209072	0.976712
EM	0.073757	0.405503	0.004398
EMRA	N.A	N.A	0.976712
Figure 8E
Skin-tropic cTrm (%)		Controls (n=20)																				αL-deficient (n=6)
	N	0.01	0.01	0.01	0.01	0.01	0.01	0.01	0.01	0.01	0.01	0.01	0.01	0.01	0.01	0.01	0.01	0.01	0.01	0.01	0.01	0.01	0.01	0.01	0.01	0.01	0.01
CD4	CM	0.01	0.31	0.02	0.01	0.03	0.01	0.01	0.01	0.01	0.01	0.01	0.01	0.01	0.06	0.01	0.02	0.02	0.01	0.02	0.03	0.26	2.58	2.76	0.18	0.12	0.13
	EM	0.19	2.37	0.11	0.09	0.29	0.14	0.56	0.15	0.05	0.24	0.06	0.34	0.19	0.49	0.11	0.2	0.36	0.17	0.13	0.24	1.38	2.9	4.52	0.62	1.62	1.05
	N	0.01	0.01	0.01	0.01	0.01	0.01	0.01	0.01	0.01	0.01	0.01	0.01	0.01	0.01	0.01	0.01	0.01	0.01	0.01	0.01	0.01	0.01	0.01	0.01	0.01	0.01
CD8	CM	0.06	0.01	0.05	0.03	0.09	0.2	0.12	0.07	0.03	0.05	0.02	0.04	0.02	0.14	0.08	0.01	0.07	0.02	0.1	0.02	0.27	0.3	3.06	0.53	1.31	0.16
	EM	0.01	0.14	0.06	0.04	0.07	0.05	0.08	0.12	0.02	0.02	0.02	0.1	0.12	0.4	0.05	0.05	0.1	0.01	0.13	0.04	0.41	0.46	2.76	1.88	2.51	0.48
	EMRA	0.01	0.01	0.01	0.01	0.01	0.01	0.01	0.01	0.01	0.01	0.01	0.01	0.01	0.01	0.01	0.01	0.01	0.01	0.01	0.01	0.01	0.01	0.01	1.53	0.09	0.01	Note: Values ≤ 0.1 are reported as 0.1
Mann-Whitney test
Holm-Šídák
	Adjusted P Value
	CD4	CD8
N	>0.999999	>0.999999
CM	0.000143	3.9e-05
EM	0.000182	1.7e-05
EMRA	N.A	0.090178
Figure 8F
CLA neg cTrm (%)		Controls (n=20)																				αL-deficient (n=6)
	N	0.01	0.01	0.01	0.01	0.01	0.01	0.01	0.01	0.01	0.01	0.01	0.01	0.01	0.01	0.01	0.01	0.01	0.01	0.01	0.01	0.01	0.01	0.01	0.01	0.01	0.01
CD4	CM	0.02	0.04	0.01	0.01	0.02	0.01	0.02	0.02	0.01	0.02	0.01	0.01	0.03	0.03	0.05	0.01	0.01	0.01	0.07	0.01	0.05	0.01	0.03	0.04	0.01	0.04
	EM	0.08	0.19	0.02	0.04	0.18	0.04	0.18	0.14	0.05	0.2	0.12	0.04	0.28	0.09	0.35	0.04	0.19	0.15	0.16	0.07	0.07	0.01	0.08	0.07	0.02	0.09
	N	0.01	0.01	0.01	0.01	0.01	0.01	0.01	0.01	0.01	0.01	0.01	0.01	0.02	0.01	0.01	0.01	0.01	0.01	0.01	0.01	0.01	0.01	0.01	0.01	0.01	0.01
CD8	CM	0.58	0.42	0.22	0.36	0.62	0.81	3.32	2.3	0.53	1.76	0.34	2.39	0.4	0.77	0.65	0.23	0.89	1.01	0.72	0.59	0.97	0.01	0.34	0.01	0.12	0.8
	EM	0.72	0.56	0.17	1.91	0.59	0.36	2.54	2.5	2.02	0.92	0.44	2.72	0.48	0.9	0.74	0.46	1.29	1.46	0.69	0.73	0.42	0.15	0.47	0.03	0.4	0.61
	EMRA	0.01	0.01	0.01	0.01	0.01	0.05	0.01	0.01	0.01	0.01	0.12	0.01	0.01	0.02	0.01	0.04	0.02	0.01	0.01	0.02	0.02	0.01	0.01	0.24	0.01	0.03	Note: Values ≤ 0.1 are reported as 0.1
Mann-Whitney test
Holm-Šídák
	Adjusted P Value
	CD4	CD8
N	>0.999999	>0.999999
CM	0.396242	0.205396
EM	0.179075	0.017192
EMRA	N.A	0.606447
Figure 8G
Adhesion		TC1	TC2	P1	P2
	IgG	0	0	0.21	0.07
Skin-tropic	ICAM-1	44.98	32.4	0	0.25
	VCAM-1	5.84	3.82	4.2	0.65
	MadCAM	0	0	0	0
	IgG	0.65	0.42	0	0
Gut-tropic	ICAM-1	23.19	18.23	1	0.73
	VCAM-1	28.07	24.13	20.45	28.94
	MadCAM	29.8	18.99	26.32	52.27
	IgG	0	0.17	0.26	0.39
Other	ICAM-1	40.04	52.21	0.09	3.98
	VCAM-1	50.59	61.71	36.18	22.74
	MadCAM	0.17	0.11	0.89	1.04
Figure 8H
	HD	Patients	HD	Patients	HD	Patients
	CD3	CD3	CD4	CD4	CD8	CD8
	492.86	92.39	295.71	65.63	99.5	23.56
	488.25	34.11	177.64	16.93	229.86	17.14
	352.61	197.57	215.47	100.31	97.13	30.33
	322.32	110.8	274.14	44	48.14	51
	785.8	83.57	531		145
	713.8		356		286
	516.9		304		159
mean	524.649	103.688	307.709	56.7175	152.09	30.5075
Unpaired t test
	P Value
	CD3	CD4	CD8
HD vs P	0.0004	0.0024	0.0187
Figure 8I
		P1	P2	P3	P4	C1	C2
Cutaneous T cells	Skin	0.0414466	0.0351844	0.0152135	0.0529296	0.711706	0.623046
CLA+R4/R10+	Blood	0.508033	0.88763	0.472698	0.842893	0.178742	0.218633
CLA+R4/R10+	Blood	0.45052	0.0771852	0.512089	0.104178	0.109552	0.158321

## Sheet: Fig. S2
Figure S2D
			no ITGAL			ITGAL WT			ITGAL Q498*			ITGAL I984fs			ITGAL V1081D
LFA-1 (TS2/4)	Surface	no CD18	0.9	0.9		0.9	0.9		0.9	0.9		0.36	0.39		0.9	0.9
LFA-1 (TS2/4)	Surface	with CD18	0.9	0.9	0.7	100	100	100	0.9	1	0.7	1	1		1.5	1.6	4.2
LFA-1 (TS2/4)	Intra	no CD18	0.9	1		1.2	1.2		1.2	1.2		1.32	1.47		1.2	1.2
LFA-1 (TS2/4)	Intra	with CD18	1.2	1.2	1.1	98.3	96.7	92.6	1.4	1.3	2	1	1		1.6	1.9	3.5
CD11a (REA378)	Surface	no CD18	5.7	5.6		6.5	6.1		5.9	5.8		4	2.8		6.3	6.3
CD11a (REA378)	Surface	with CD18	6	5.8		93.6	93.1	100	5.9	6.1	3	4	3.8		8.2	8.3	4
CD11a (REA378)	Intra	no CD18	9	8.2		100	89.4		9.9	10.2		12.6	8.8		86.1	84.7
CD11a (REA378)	Intra	with CD18	10.7	10.8		99.6	100	100	10.6	11.1		9.7	9		60.9	66	88.1
CD18 (TS1/18)	Surface	no CD18	0.1	0.1		0.1	0.1		0.1	0.1		0.88	0.98		0.1	0.1
CD18 (TS1/18)	Surface	with CD18	0.1	0.2	5	48	50.8	47.5	0.2	0.1	6.1	8	2.1		0.3	0.3	6.1
CD18 (TS1/18)	Intra	no CD18	7.4	7.7		7.5	7.8		7.2	7.7		0.48	5		7.1	7.7
CD18 (TS1/18)	Intra	with CD18	52	47.3	56.3	100	100	100	48	56.3	59.3	48	54		38.6	40.8	55.6
Figure S2E
	EV	WT	Q498*	I984fs	V1081D	EV	WT	Q498*	I984fs	V1081D
	Surface	Surface	Surface	Surface	Surface	Intra	Intra	Intra	Intra	Intra
	0.2	100	0.8	0.4	0.7	0.4	99.7	0.5	0.5	0.9
LFA-1 (TS2/4)	0.4	100	0.7	0.3	0.6	0.5	89.7	0.4	0.4	1
		100	0.6	0.3	0.7		83.2	0.4	0.4	1.1
	3.1	100	7.9	8.6	7.1	6.2	104.2	8.8	10.5	40.1
CD11a (REA378)	4.9	100	6.7	6.7	6.2	9.6	100.1	9.4	11	41.9
		100	8.3	8.4	9.6		102.7	10.2	11.6	44.6
	1.1	100	2.2	1.2	1.4	72.5	141.1	57.1	56.6	42.1
CD18 (TS1/18)	1.2	100	1.7	0.9	1.1	55.3	136.7	62	51.6	37.2
		100	1.6	0.9	1.3		137.1	67.2	44.2	38.2
Figure S2H
	EV	WT	Q498	I984fs	V1081D	C5R	G42W	S75L	R133C	M140V	R144H	R144C	R214W	N238S	A275V	A307V	V365M	K371Q	R414W	Q428E	F521V	N555S	G559R	G560A	V588L	D709E	Q746K	E778D	R791T	P825L	S844N	S886T	M952T	P983T	G1016V	R1020H	V1094L	G1097S	I1107V	P1136L	G1168S
	0.05	103.23	0.7	0.6	2.6	105	66.91	68	81.25	82.98	86	73.96	98	69.95	114	99.94	24.02	89.61	87	109.5	0.15	102	110.61	92.26	102.98	74	90	70	94	92	110.41	103.81	77	88.69	76	73	93.35	103.53	88	66	102
LFA-1 (TS2/4)	0.11	100	0.6	0.5	3.2	98	56.31	86	62.31	97	91	91.7	110	77.49	95	88.65	23.45	88		97	0.14	107	87.71	82.29	92.47	113		112		106	92.2	91.83	118	79	123	90	97	101.66	113	115	126
		96.77	0.4	0.4	2.1		44		81																							120
	0.32	104.52	0.9	0.8	2.3	100	84.31	102	70.56	85.67	98	76.89	98	69.53	115	95.93	38.73	93.03	96	86.25	1.48	93	102.07	71.08	95.03	79	93	81	104	97	95.74	105.87	81	85.35	66	75	79.54	90.83	84	67	98
CD11a (REA378)	0.58	100	0.7	0.8	2.5	92	76.63	96	58.81	95	104.2	95.61	92	77.86	95	97.48	42.61	97		59	0.58	91	96.97	74.56	98.77	113		117		111	99.16	96.97	107		90	94.2	88.6	108.97	97	101	114
		95.48	0.6	0.6	1.9		76		71																							111
	4.34	105.04	3.8	3.96	5.67	103	100.38	97	81.18	87.04	95	75.13	96	66.75	115	95.37	43.82	92.69	102	99.06	1.94	99	103.43	90.27	104.54	76	94	81	104	96	106.54	105.31	79	89.81	69	81	84.02	94.05	85	65	102
CD18 (TS1/18)	5.59	100	4.69	4.58	7.21	102.94	91.71	95.22	73.31	99.97	88.85	101.23	91.37	79.71	92	96.52	48.62	96.93	100.42	79	3.15	101	91.58	90.59	109.18	115	90.52	121	98.82	109	98.62	106.11	111	76.15	99	69	94.5	114.73	100	103	126
		94.96	2.83	2.64	4.71		77		76																							115
	1.91	100	2	1	8.07	74	116.29	71	70.31	101	74	163.1	73	102.8	80.1	98.65	26.83	91.79	73	72.32	3.26	120	142.12	105.26	94.6	92.2	72	75.4	102	104.8	77.21	107.86	93.4	167.33	125.7	96	113.38	77.31	113.1	84.4	94.2
Adhesion	3.54	100	1	2	5.11	107	94.23	86	111.15	123	104	118.42	105	68.72	77	95.1	42.97	96	80	106.7	1.79	77	171.04	95.74	98.15	68	84	117.6	84	105.4	73.81	94.79	112.9	75	116.4	85	75.08	124	109.9	113.9	127.2
ICAM-1	2.85	100	3	2	11.18	58.8	111.67	100.2	102.7	106.4	93.9	152.49	84.6	163.4	77.3	117.48	49.35	85	84	82.4	2.29	134.7	143.73		107	110.7	74.4	123.2	78.5	112	148.15	119.12	96.7	94.6	98.2	82	88	91.3	89.6	132.7	91.4
	2.02	100											114.2							87	2.1						100.4		105.9			112.4	96.7				99
	0.37	100	2	1	7.2	102.7	99.2	117	57.12	98	85	126.52	80	103.15	122.8	97.07	24.7	87	101	121.3	1.63	131	123.58	75.76	98.6	101.8	96	121	96	113	89.55	84.26	129.7	119.59	137.1	78	97.88	85.89	116	116.2	127.4
Adhesion	2.24	100	1	2	10.71	112	79.85	90	52.18	75	102	137.1	95	127.61	90.9	79.81	27.43	77	115	127.61	1.13	93	111.9	69.36	82.35	89	110	114.4	81	103.1	73.08	96.02	92.2	87	89.2	90	113.38	65.19	132	94	78.2
ICAM-3	1.03	100	3	2	8.61	80	75.56	109	97	122.6	109	133.44	105	106.75	99.6	157.79	17.33	113.2	103	91	1.99	125.3	119.15		52.1		89		110		151.95	87.25	103.7	79	77.7	106	80	131	78.8
	1.14	100											123.4						93.2		2.61						101.5		80			97.2		106.7			122.1

## Sheet: Fig. S3
Figure S3D
CD4+ memory	LFA-1 surface (gMFI)			LFA-1 activation (m24, gMFI)			VLP-ICAM1-binding (gMFI)
	C1	C2	P2	C1	C2	P2	C1	C2	P2
Unstimulated	107849	106632	37.5	187.6	147	108	1669	1934	285
CXCL12	109900	104676	81	541	574	175	4161	3847	266.3
anti-CD3/28	114745	123679	93	2369	1925	613	6708	7472	434
PMA	113213	110071	105.75	2045	2146	409	10937.7	9455.3	302
Mg/EGTA	97776.2	94251	57	4088	4101	225	54608	46134	702.96
b2-activator (mAb)	84118.2	84265.8	51.25	2027	1756	253	55460.7	44223.2	767
CD8+ memory	LFA-1 surface (gMFI)			LFA-1 activation (m24, gMFI)			VLP-ICAM1-binding (gMFI)
	C1	C2	P2	C1	C2	P2	C1	C2	P2
Unstimulated	174408	179420	80	1159.1	701	357.3	6941	8157	1043
CXCL12	180128	176897	33.5	1796.55	1919	474	14138	14377	1188
anti-CD3/28	154544	183994	202.25	2770	3477	1070	15263	22012	1040
PMA	155009	158900	81	3583	4483	957	20693	22769	829
Mg/EGTA	170180	169080	259.5	6381	7074	546	76147	74485	1618
b2-activator (mAb)	136890	146932	65	3920	3543	468.6	76689	70716	1900
Figure S3E
Primary CD4+ T cells	C1	C2	C3	C4	C5	P1	P2
Streptavidin	0.2	0.8	0.9	0.3	0.3	0.2	0.1
ICAM1-biotin	55.1	43.1	55.4	58.8	38.4	0.1	0.5
Primary CD8+ T cells	C1	C2	C3	C4	C5	P1	P2
Streptavidin	0.2	0.8	0.4	1	0.1	0.4	0.2
ICAM1-biotin	59.2	46.6	65.3	63.6	47.5	5	2.6
Figure S3F
	Controls (C, n=6)						𝛼L-deficient (P, n=6)
IgG	0.44	0.5	2.01	2.08	0.9	0.26	0.38	0.34	0.91	0.76	0.23	0.17
ICAM3-Fc	89.48	89.49	99.9	90.85	52.62	72.09	0.39	1.52	0.31	0.65	0.18	0.08
VCAM1-Fc	46.34	50.42	64.41	48.89	56.65	49.3	44.99	60.26	77.54	65.17	30.66	59.87
Laminin	39.99	43	45.43	68.41	42.85	41.8	46.34	59.33	66.5	54.15	63.06	56.11
Unpaired t test
Holm-Šídák
	Adjusted P Value
IgG	0.260663
ICAM3-Fc	1e-06
VCAM1-Fc	0.615554
Laminin	0.193123
Figure S3G
Adhesion		C1	C2	P1
	Unstim.	23.04	20	1.19
ICAM-1	CXCL12	68.64	72.31	1.31
	Mg/EGTA	84.24	76.22	1.11
	Unstim.	20.57	15.14	0.79
ICAM-3	CXCL12	36.4	33.19	0.89
	Mg/EGTA	81.54	74.68	0.77
	Unstim.	57.32	55.84	61.33
VCAM-1	CXCL12	75.91	72.37	70.07
	Mg/EGTA	80.38	71.82	69.14
IgG	Mg/EGTA	0.59	0.72	0.67
Figure S3I
	CRISPR corrected (n=4)				Uncorrected (n=4)
IgG	4.5	5.9	1.4	1	2.4	2.5	1.4	1.1
ICAM1-Fc	92.8	79.3	91	79.1	0	0	0.1	0.7
VCAM1-Fc	55.2	46	62.8	58.1	65.7	64.4	41.4	57.7
Unpaired t test
Holm-Šídák
	Adjusted P Value
IgG	0.536581
ICAM1-Fc	1e-06
VCAM1-Fc	0.797288

[truncated: 5 more sheets: Fig.S4, Fig.S5, Fig.S6, Fig.S7, Fig.S8]
